# Supplementary material for: Genome-Wide Binding Patterns of Thyroid Hormone Receptor Beta
Source: PLoS One. 2014 Feb 18;9(2):e81186. doi: 10.1371/journal.pone.0081186 (PMC3928038; doi:10.1371/journal.pone.0081186)
Supplement: Table S6 — Negatively regulated genes and associated regulatory elements. Regulatory elements proximal to genes with negative regulation after T3 treatment (Column 1 and 2) are listed according to their genomic position (Column 3), type of element (Column 4) and sequence (Columnn 5). (XLS) [file pone.0081186.s010.xls]

## Sheet: Table_S5_Peaks
Sample	Chromosome	Start	End	Gene	Strand	TSS2pCenter
CTRL	chr1	1004837	1005379
CTRL	chr1	103406789	103407297
CTRL	chr1	10746400	10747096
CTRL	chr1	1079617	1081188	MIR200B|MIR200A|MIR429	+|+|+	22081|22840|23982
CTRL	chr1	108452619	108453245
CTRL	chr1	108456571	108457226
CTRL	chr1	110325961	110326559	EPS8L3|EPS8L3|EPS8L3	-|-|-	19696|19696|19696
CTRL	chr1	110364774	110365650
CTRL	chr1	110419946	110420553
CTRL	chr1	111765466	111765770	CHI3L2|CHI3L2|CHI3L2|DENND2D	+|+|+|-	4662|6714|4662|22337
CTRL	chr1	113498247	113499602	SLC16A1|SLC16A1	-|-	239|-51
CTRL	chr1	11434475	11434888
CTRL	chr1	115711121	115711754
CTRL	chr1	1170908	1172330	FAM132A|TNFRSF4|SDF4|SDF4|B3GALT6	-|-|-|-|+	-10483|22107|4172|4172|-3991
CTRL	chr1	117165775	117166072
CTRL	chr1	1172374	1174046	FAM132A|TNFRSF4|SDF4|SDF4|B3GALT6	-|-|-|-|+	-8892|23698|5763|5763|-5582
CTRL	chr1	117283269	117283731	CD2	+	13585
CTRL	chr1	1174602	1175650	FAM132A|SDF4|SDF4|B3GALT6	-|-|-|+	-6976|7679|7679|-7498
CTRL	chr1	1200170	1200969	FAM132A|SCNN1D|SCNN1D|UBE2J2|UBE2J2|UBE2J2|UBE2J2	-|+|+|-|-|-|-	18467|16919|17006|-8665|-8665|-8665|-8665
CTRL	chr1	120167715	120168192	ZNF697	-	-22437
CTRL	chr1	121104405	121104884
CTRL	chr1	1216188	1217871	SCNN1D|SCNN1D|UBE2J2|UBE2J2|UBE2J2|UBE2J2	+|+|-|-|-|-	459|546|7795|7795|7795|7795
CTRL	chr1	12632981	12633512
CTRL	chr1	1265517	1267098	GLTPD1|DVL1|CPSF3L|ACAP3|TAS1R3|PUSL1	+|-|-|-|+|+	-6165|-18185|6261|23038|418|-22314
CTRL	chr1	12655920	12656477	DHRS3	-	-21622
CTRL	chr1	1283128	1284186	GLTPD1|DVL1|CPSF3L|MXRA8|TAS1R3	+|-|-|-|+	-23515|-835|23611|-10258|-16932
CTRL	chr1	1287035	1287729	AURKAIP1|AURKAIP1|DVL1|AURKAIP1|MXRA8|TAS1R3	-|-|-|-|-|+	-23198|-23180|2890|-23436|-6533|-20657
CTRL	chr1	1288422	1289492	AURKAIP1|AURKAIP1|DVL1|AURKAIP1|MXRA8|TAS1R3	-|-|-|-|-|+	-21623|-21605|4465|-21861|-4958|-22232
CTRL	chr1	143742983	143743624	PPIAL4G|FLJ39739|LOC100286793	-|-|-	-24578|-1154|-1284
CTRL	chr1	144012056	144012615
CTRL	chr1	144091554	144092007
CTRL	chr1	144533538	144534750	LOC728875	-	12175
CTRL	chr1	144593150	144593625	NBPF9|C1orf152	+|-	21571|-19340
CTRL	chr1	144931762	144932649	PDE4DIP	-	173
CTRL	chr1	145083282	145084040	SEC22B|PDE4DIP	+|-	12745|7475
CTRL	chr1	145219189	145219731	NOTCH2NL	+	-10350
CTRL	chr1	145397653	145398178	HFE2|HFE2|HFE2|HFE2	+|+|+|+	15275|15275|15275|15275
CTRL	chr1	145455044	145456170	ANKRD34A|TXNIP|POLR3GL|LIX1L	+|+|-|+	14900|-17146|-14780|21477
CTRL	chr1	145968241	145970024
CTRL	chr1	146643485	146644563	PRKAB2|PDIA3P	-|+	-105|5405
CTRL	chr1	147509842	147511760
CTRL	chr1	148241474	148242495
CTRL	chr1	148247291	148248634
CTRL	chr1	148555505	148557016	NBPF16|NBPF15|NBPF15	+|+|+	21096|1927|4586
CTRL	chr1	148598415	148599132	NBPF16	+	-21417
CTRL	chr1	149293833	149295091	LOC388692	+	-14987
CTRL	chr1	149577118	149577962	PPIAL4C|PPIAL4B|PPIAL4A|LOC728855	+|+|+|+	-24538|-24538|-24538|-1088
CTRL	chr1	149679936	149680635
CTRL	chr1	149824890	149825751	HIST2H3A|HIST2H3A|HIST2H4B|HIST2H4B|HIST2H2AA4|HIST2H2AA4|HIST2H2AA3|HIST2H2AA3|HIST2H4A|HIST2H4A|HIST2H3C|HIST2H3C|HIST2H2BC	-|+|+|-|-|+|-|+|+|-|-|+|-	12555|-1140|-21100|-7405|11002|-2693|11002|-2693|-21100|-7405|12555|-1140|2980
CTRL	chr1	149982178	149983202	OTUD7B	-	4
CTRL	chr1	150208249	150209309	ANP32E|ANP32E|CA14|ANP32E	-|-|+|-	275|1753|21438|275
CTRL	chr1	150459474	150460022	ECM1|ECM1|TARS2	+|+|+	20738|20738|171
CTRL	chr1	150520925	150521945	ADAMTSL4|ADAMTSL4|MIR4257	+|+|+	462|462|2969
CTRL	chr1	150522026	150522529	ADAMTSL4|ADAMTSL4|MIR4257	+|+|+	-380|-380|2127
CTRL	chr1	150533487	150535419	ADAMTSL4|MCL1|ADAMTSL4|MCL1|MIR4257	+|-|+|-|+	-12556|-17683|-12556|-17683|-10049
CTRL	chr1	150943592	150944098	ANXA9|LASS2|LASS2	+|-|-	10653|-3595|-3595
CTRL	chr1	150949803	150950285	ANXA9|LASS2|LASS2	+|-|-	4454|2604|2604
CTRL	chr1	151020002	151020903	CDC42SE1|BNIPL|MLLT11|C1orf56|CDC42SE1|BNIPL|GABPB2	-|+|+|+|-|+|+	-11673|-11424|11698|-194|-11673|-11424|22627
CTRL	chr1	151166959	151168323	PIP5K1A|PIP5K1A|PIP5K1A|PIP5K1A|VPS72|TMOD4	+|+|+|+|-|-	3379|3379|3379|3379|5001|19094
CTRL	chr1	15137061	15137572
CTRL	chr1	151964818	151965350	S100A10	-	-1630
CTRL	chr1	152007550	152007859	S100A11	-	-1807
CTRL	chr1	153337545	153338091	S100A9|S100A12|PGLYRP4	+|-|-	-7489|-10257|16796
CTRL	chr1	153505656	153506840	S100A3|S100A4|S100A5|S100A6|S100A4	-|-|-|-|-	-15486|-12034|-7993|-2469|-12034
CTRL	chr1	153538851	153539642	S100A3|S100A4|S100A2|S100A4	-|-|-|-	17512|20964|940|20964
CTRL	chr1	153539999	153541256	S100A3|S100A4|S100A2|S100A4	-|-|-|-	18893|22345|2321|22345
CTRL	chr1	153643044	153644496	NPR1|ILF2|SNAPIN	+|-|+	7393|291|-12626
CTRL	chr1	153918828	153919630	SLC39A1|DENND4B|GATAD2B|CREB3L4|CRTC2	-|-|-|+|-	-20959|75|23778|21167|-11814
CTRL	chr1	154155665	154156316	C1orf189|TPM3|TPM3|TPM3|TPM3|TPM3|MIR190B	-|-|-|-|-|-|-	-22819|265|265|265|-8619|265|-10229
CTRL	chr1	154378134	154379084	IL6R|IL6R	+|+	-941|-941
CTRL	chr1	154390976	154391233	IL6R|IL6R	+|+	-13436|-13436
CTRL	chr1	154391907	154392554	IL6R|IL6R	+|+	-14562|-14562
CTRL	chr1	154399714	154400638	IL6R|IL6R	+|+	-22508|-22508
CTRL	chr1	154403944	154404611
CTRL	chr1	154405392	154406206
CTRL	chr1	15479273	15479738	TMEM51|TMEM51|TMEM51|TMEM51|C1orf126	+|+|+|+|-	-478|-478|723|723|545
CTRL	chr1	154909034	154909596	PMVK|PBXIP1|PYGO2	-|-|-	-169|-19252|-24943
CTRL	chr1	154973296	154974856	FLAD1|FLAD1|ZBTB7B|LENEP|FLAD1|FLAD1	+|+|+|+|+|+	-18307|-18307|1035|-8015|-18307|-18307
CTRL	chr1	155017374	155017729	DCST1|ADAM15|EFNA4|DCST2|DCST1|EFNA4|EFNA4|ADAM15|ADAM15|ADAM15|ADAM15|ADAM15	+|+|+|-|+|+|+|+|+|+|+|+	-11270|6210|18661|11294|-11270|18661|18661|6210|6210|6210|6210|6210
CTRL	chr1	155058550	155059012	EFNA3|EFNA4|EFNA4|EFNA4	+|+|+|+	-7434|-22569|-22569|-22569
CTRL	chr1	155096537	155097424	RAG1AP1|RAG1AP1|EFNA1|RAG1AP1|DPM3|DPM3|EFNA1	+|+|+|+|-|-|+	11307|11307|3368|11307|-15903|-16016|3368
CTRL	chr1	155161224	155162083	MUC1|MUC1|MUC1|MUC1|MUC1|MUC1|MTX1|MUC1|THBS3|TRIM46|KRTCAP2|MTX1|MIR92B	-|-|-|-|-|-|+|-|-|+|-|+|+	-1047|-1047|-1047|-1047|-1047|-1047|16836|-1047|-16037|-15294|15849|16836|3314
CTRL	chr1	155195940	155197540	GBA|GBA|GBA|GBA|GBA|MTX1|THBS3|MTX1|GBAP1	-|-|-|-|-|+|-|+|-	-14329|-17913|-17913|-17913|-14326|-18251|19050|-18251|-585
CTRL	chr1	155231390	155232499	GBA|GBA|GBA|GBA|GBA|CLK2|SCAMP3|FAM189B|HCN3|SCAMP3|FAM189B	-|-|-|-|-|-|-|-|+|-|-	20875|17291|17291|17291|20878|-11337|-251|6670|15429|-251|6670
CTRL	chr1	155242989	155243548	CLK2|SCAMP3|FAM189B|HCN3|SCAMP3|FAM189B	-|-|-|+|-|-	-13|11073|17994|4105|11073|17994
CTRL	chr1	155293690	155295143	PKLR|C1orf104|RUSC1|RUSC1|RUSC1|FDPS|FDPS|FDPS|RUSC1|PKLR|MIR555	-|-|+|+|+|+|+|+|+|-|-	23191|478|-3777|-3777|-689|-15712|-15878|-15878|-199|23624|-21820
CTRL	chr1	155532660	155533344	ASH1L|LOC645676	-|+	678|-1231
CTRL	chr1	155931594	155932228	ARHGEF2|ARHGEF2|ARHGEF2|RXFP4	-|-|-|+	-16425|-16425|-16055|-20432
CTRL	chr1	156055837	156056973	MEX3A	-	4616
CTRL	chr1	156099578	156100436	SEMA4A|SEMA4A|SEMA4A|LMNA|SEMA4A|LMNA|LMNA	+|+|+|+|+|+|+	23314|19727|23361|-15547|23314|-15547|-15547
CTRL	chr1	156252641	156252956	VHLL|SMG5|TMEM79|C1orf85|TMEM79	-|-|+|-|+	-16630|178|1271|-12651|-95
CTRL	chr1	156609396	156610040	HAPLN2|BCAN|BCAN	+|+|+	-20633|2021|2021
CTRL	chr1	156655988	156656737	CRABP2|NES	-|-	-19013|9173
CTRL	chr1	156675442	156676798	C1orf66|CRABP2|C1orf66|ISG20L2	+|-|+|-	22142|745|22142|-21585
CTRL	chr1	156679091	156680099	C1orf66|CRABP2|C1orf66|ISG20L2	+|-|+|-	18667|4220|18667|-18110
CTRL	chr1	156718144	156718876	HDGF|HDGF|C1orf66|HDGF|PRCC|C1orf66|MRPL24|ISG20L2|MRPL24	-|-|+|-|+|+|-|-|-	-3730|-3514|-20248|-3033|18763|-20248|7587|20805|7587
CTRL	chr1	156895917	156896462	C1orf92|MIR765	+|-	-5766|-9847
CTRL	chr1	157122812	157124168	ETV3|ETV3	-|-	15107|15313
CTRL	chr1	157124526	157125453	ETV3|ETV3	-|-	16606|16812
CTRL	chr1	15742510	15743140	CTRC|EFHD2	+|+	22112|-6435
CTRL	chr1	159721668	159722768
CTRL	chr1	159816333	159816783	VSIG8|C1orf204|SLAMF8	-|-|+	-15889|-8579|-20080
CTRL	chr1	159823799	159825156	VSIG8|C1orf204	-|-	-7970|-660
CTRL	chr1	159861262	159861792	CCDC19	-	-8379
CTRL	chr1	159882074	159882721	TAGLN2|CCDC19	-|-	-12887|12491
CTRL	chr1	159894115	159896083	IGSF9|TAGLN2|IGSF9	-|-|-	-20287|-185|-20287
CTRL	chr1	160093835	160095029	ATP1A2	+	-8913
CTRL	chr1	160231427	160232410	PEX19|PEX19|DCAF8|DCAF8|DCAF8|DCAF8|DCAF8|PEX19|PEX19	-|-|-|-|-|-|-|-|-	-23023|-23023|-432|-400|-400|-400|-359|-23023|-23023
CTRL	chr1	16126664	16127391	UQCRHL	-	-7167
CTRL	chr1	161416102	161418238
CTRL	chr1	161423911	161425612
CTRL	chr1	161427462	161428536
CTRL	chr1	161431008	161433020
CTRL	chr1	161438455	161439688
CTRL	chr1	161439715	161440349
CTRL	chr1	162183100	162183893
CTRL	chr1	162254828	162255685
CTRL	chr1	162530132	162531078	UAP1	+	690
CTRL	chr1	162648216	162648845
CTRL	chr1	162875478	162875985
CTRL	chr1	16366262	16366659	CLCNKB|CLCNKA|CLCNKB|CLCNKA|HSPB7	+|+|+|+|-	3786|-17975|8823|-17975|21175
CTRL	chr1	164717387	164718302
CTRL	chr1	164750135	164750624
CTRL	chr1	165827399	165828153
CTRL	chr1	167192872	167193372	POU2F1	+	-2980
CTRL	chr1	167631932	167632678
CTRL	chr1	167683405	167684128	MPZL1|MPZL1|MPZL1	+|+|+	7420|7420|7420
CTRL	chr1	168105238	168106102	GPR161	-	46
CTRL	chr1	168148309	168148597	TIPRL|TIPRL	+|+	-283|-283
CTRL	chr1	168212562	168213083	SFT2D2|ANKRD36BP1	+|-	-17568|-3846
CTRL	chr1	16840249	16841041	CROCCP3	-	21449
CTRL	chr1	168849083	168849791
CTRL	chr1	1690139	1691050	NADK|SLC35E2	-|-	-19315|13163
CTRL	chr1	169082797	169083531	ATP1B1	+	-7218
CTRL	chr1	16946751	16947386	NBPF1|CROCCP2	-|-	7086|-10333
CTRL	chr1	16970804	16972227	CROCCP2|MST1P2	-|+	14114|553
CTRL	chr1	16992400	16993982	MST1P2	+	-21123
CTRL	chr1	17053708	17054297	ESPNP	-	7350
CTRL	chr1	17067298	17068170	MST1P9|ESPNP	-|-	-23241|21082
CTRL	chr1	1709321	1710420	NADK	-	-39
CTRL	chr1	1712568	1713044	NADK	-	2897
CTRL	chr1	172105067	172105493	MIR199A2|MIR214|MIR3120	-|-|+	-8504|-2767|2667
CTRL	chr1	172291254	172292309
CTRL	chr1	17279115	17279582
CTRL	chr1	173683785	173684542	KLHL20	+	-84
CTRL	chr1	173836720	173838291	ZBTB37|ZBTB37|GAS5|SNORD74|SNORD47|SNORD44|SNORD81|SNORD79|SNORD80|SNORD75|SNORD76|SNORD77|SNORD78	+|+|-|-|-|-|-|-|-|-|-|-|-	-13|-13|380|622|3922|2339|4150|2937|3464|1429|1652|1996|2681
CTRL	chr1	175239275	175239859
CTRL	chr1	17539064	17539905	PADI1	+	-7864
CTRL	chr1	175447314	175448085
CTRL	chr1	17563545	17564541	PADI3	+	11549
CTRL	chr1	176721554	176722318
CTRL	chr1	176816074	176816757
CTRL	chr1	177046778	177047584
CTRL	chr1	177243712	177244716
CTRL	chr1	177245611	177245894
CTRL	chr1	178511612	178511995	C1orf220	+	127
CTRL	chr1	178694865	178695656	RALGPS2	+	-961
CTRL	chr1	178971687	178972572	FAM20B	+	22944
CTRL	chr1	178995037	178996121	FAM20B	+	-506
CTRL	chr1	179049933	179051542	TOR3A	+	374
CTRL	chr1	179060619	179061302	TOR3A	+	-9849
CTRL	chr1	179272253	179272838	SOAT1	+	-9529
CTRL	chr1	179850826	179851535	TOR1AIP1|TOR1AIP2|TOR1AIP2	+|-|-	239|4239|4239
CTRL	chr1	181096605	181097599
CTRL	chr1	181102085	181103520
CTRL	chr1	181103978	181104539
CTRL	chr1	182150188	182150789
CTRL	chr1	182360430	182360970	GLUL|GLUL|GLUL|TEDDM1|NCRNA00272	-|-|-|-|+	-641|161|-641|-9051|16055
CTRL	chr1	182570568	182571359	RGS16|RNASEL|LOC284648	-|-|+	-2585|14855|13311
CTRL	chr1	182994873	182995165	LAMC1	+	-2425
CTRL	chr1	183462599	183463290	SMG7|SMG7|SMG7|SMG7	+|+|+|+	-21439|-21439|-21439|-21439
CTRL	chr1	183994198	183994980	GLT25D2	-	-12274
CTRL	chr1	185125334	185126115	C1orf26|C1orf26|C1orf25	+|+|-	467|566|-392
CTRL	chr1	185938635	185938986
CTRL	chr1	185953459	185954069
CTRL	chr1	186071704	186072351
CTRL	chr1	186649462	186650334	PTGS2	-	339
CTRL	chr1	1917686	1918545	KIAA1751	-	-17161
CTRL	chr1	19264976	19265643	IFFO2	-	-17517
CTRL	chr1	193080780	193081070	GLRX2|CDC73|GLRX2|MIR1278	-|+|-|+	5681|10162|6369|24707
CTRL	chr1	193084806	193085488	GLRX2|CDC73|GLRX2|MIR1278	-|+|-|+	9903|5940|10591|20485
CTRL	chr1	193090634	193091890	GLRX2|CDC73|GLRX2|MIR1278	-|+|-|+	16018|-175|16706|14370
CTRL	chr1	193678727	193679089
CTRL	chr1	193874707	193875341
CTRL	chr1	193888876	193889392
CTRL	chr1	194627235	194627565
CTRL	chr1	199126641	199127045
CTRL	chr1	200382818	200383230	ZNF281	-	3858
CTRL	chr1	200460065	200460557
CTRL	chr1	200497987	200498390
CTRL	chr1	200609916	200610520	KIF14	-	20356
CTRL	chr1	201139543	201140900	IGFN1|TMEM9	+|-	19731|16589
CTRL	chr1	201145341	201145599	IGFN1|TMEM9	+|-	14482|21838
CTRL	chr1	201145659	201146692	IGFN1|TMEM9	+|-	13777|22543
CTRL	chr1	201153550	201154449	IGFN1	+	5953
CTRL	chr1	201244118	201244850	PKP1|PKP1	+|+	8095|8095
CTRL	chr1	201343445	201343964	TNNT2|TNNT2|TNNT2|TNNT2|LAD1	-|-|-|-|-	-3101|-3101|-3101|-3101|-24965
CTRL	chr1	201430749	201432011	PHLDA3	-	-6919
CTRL	chr1	201437064	201437851	PHLDA3	-	-842
CTRL	chr1	201457921	201458799	CSRP1|CSRP1|CSRP1|CSRP1|PHLDA3	-|-|-|-|-	-18027|-17607|-7341|-18027|20061
CTRL	chr1	201475464	201476276	CSRP1|CSRP1|CSRP1|CSRP1|RPS10P7	-|-|-|-|+	-517|-97|10169|-517|13161
CTRL	chr1	201480840	201481574	CSRP1|CSRP1|CSRP1|CSRP1|RPS10P7	-|-|-|-|+	4820|5240|15506|4820|7824
CTRL	chr1	201672600	201673737
CTRL	chr1	201885465	201886628
CTRL	chr1	201923984	201924912	TIMM17A|LMOD1	+|-	170|8732
CTRL	chr1	201968578	201969063	ELF3|ELF3|RNPEP	+|+|+	10869|10869|-17055
CTRL	chr1	201986665	201988785	ELF3|ELF3	+|+	-8036|-8036
CTRL	chr1	201992017	201992592	ELF3|ELF3	+|+	-12615|-12615
CTRL	chr1	201998229	201998839	ELF3|ELF3	+|+	-18845|-18845
CTRL	chr1	202003432	202004788	ELF3|ELF3	+|+	-24421|-24421
CTRL	chr1	202025977	202027045
CTRL	chr1	202074104	202075913	GPR37L1	+	17020
CTRL	chr1	202076089	202078004	GPR37L1	+	14982
CTRL	chr1	202082034	202082466	GPR37L1	+	9778
CTRL	chr1	202087920	202088528	GPR37L1	+	3804
CTRL	chr1	202558068	202558968
CTRL	chr1	202928037	202928838	ADIPOR1|ADIPOR1|CYB5R1	-|-|-	737|952|-7967
CTRL	chr1	203104823	203105455	ADORA1|ADORA1	+|+	-8304|-8304
CTRL	chr1	203142621	203143228	CHI3L1|MYBPH	-|-	-12998|-2018
CTRL	chr1	203146359	203147240	CHI3L1|MYBPH	-|-	-9123|1857
CTRL	chr1	2035781	2037224	PRKCZ	+	-348
CTRL	chr1	2039598	2040147	PRKCZ	+	-3718
CTRL	chr1	203995878	203996592	C1orf157	-	-14157
CTRL	chr1	203997559	203998204	C1orf157	-	-12511
CTRL	chr1	204048837	204049367	SOX13	+	-6857
CTRL	chr1	204160565	204161748	KISS1|GOLT1A	-|-	-4463|-22064
CTRL	chr1	204263044	204264007
CTRL	chr1	204475168	204475997	MDM4|PIK3C2B|MDM4	+|-|+	9928|16108|9928
CTRL	chr1	204958246	204958948
CTRL	chr1	205090781	205091644	RBBP5|RBBP5|RBBP5	-|-|-	62|62|62
CTRL	chr1	205243096	205243796
CTRL	chr1	205253704	205254284
CTRL	chr1	205263235	205264503
CTRL	chr1	205270228	205271061	NUAK2	-	-20239
CTRL	chr1	205288582	205289342	NUAK2	-	-1921
CTRL	chr1	20537775	20538319
CTRL	chr1	205407902	205408450	LEMD1|MIR135B	-|-	16995|-9350
CTRL	chr1	205454293	205454926	CDK18|CDK18|CDK18	+|+|+	19074|19074|19074
CTRL	chr1	205462209	205463079	CDK18|CDK18|CDK18	+|+|+	11039|11039|11039
CTRL	chr1	205482879	205484220	CDK18|CDK18|CDK18	+|+|+	-9866|-9866|-9866
CTRL	chr1	205484762	205485544	CDK18|CDK18|CDK18	+|+|+	-11470|-11470|-11470
CTRL	chr1	205487718	205488571	CDK18|CDK18|CDK18	+|+|+	-14461|-14461|-14461
CTRL	chr1	205491460	205492103	CDK18|CDK18|CDK18	+|+|+	-18098|-18098|-18098
CTRL	chr1	205638675	205639287	SLC45A3	-	-10649
CTRL	chr1	206158090	206158398	FAM72A	+	-19334
CTRL	chr1	206554473	206555057
CTRL	chr1	206674094	206675018	RASSF5|RASSF5	+|+	6322|6322
CTRL	chr1	206859318	206860073	MAPKAPK2|MAPKAPK2	+|+	-1407|-1407
CTRL	chr1	207180102	207180432
CTRL	chr1	207414427	207415355
CTRL	chr1	208248128	208249482
CTRL	chr1	20834138	20834726	CAMK2N1|MUL1	-|-	21704|-242
CTRL	chr1	209090560	209091201
CTRL	chr1	209217724	209218437
CTRL	chr1	210225609	210226082
CTRL	chr1	210771476	210772176
CTRL	chr1	211589865	211590658
CTRL	chr1	211783093	211783897
CTRL	chr1	211809764	211810344
CTRL	chr1	211811982	211812726
CTRL	chr1	211816464	211817438
CTRL	chr1	211871829	211872243	NEK2	-	23069
CTRL	chr1	211897891	211898667
CTRL	chr1	211908728	211909464
CTRL	chr1	212657771	212658520
CTRL	chr1	212659034	212660053
CTRL	chr1	212660515	212660971
CTRL	chr1	212686146	212687696
CTRL	chr1	212731381	212732593	ATF3	+	6709
CTRL	chr1	213154153	213154798
CTRL	chr1	2144928	2145509	C1orf86|SKI|C1orf86|LOC100128003	-|+|-|-	6046|14915|19004|20194
CTRL	chr1	214612551	214613319
CTRL	chr1	214669420	214670070
CTRL	chr1	214755046	214755565	CENPF	+	21226
CTRL	chr1	21643897	21644297
CTRL	chr1	2165431	2166446	SKI	+	-5805
CTRL	chr1	2169197	2169730	SKI	+	-9330
CTRL	chr1	218540263	218540974	TGFB2|TGFB2	+|+	-21943|-21943
CTRL	chr1	21863884	21864961
CTRL	chr1	218669810	218670418
CTRL	chr1	21872439	21872966
CTRL	chr1	218757944	218758717
CTRL	chr1	218758784	218759757
CTRL	chr1	21891074	21891592
CTRL	chr1	219104152	219105218
CTRL	chr1	21933351	21933982
CTRL	chr1	219452590	219453129
CTRL	chr1	21958130	21958883	RAP1GAP	-	-19842
CTRL	chr1	21965191	21965849	RAP1GAP	-	-12828
CTRL	chr1	219691836	219692562
CTRL	chr1	219728980	219729635
CTRL	chr1	219832737	219833525
CTRL	chr1	220599995	220600916
CTRL	chr1	220961369	220962118	MOSC1	+	-1705
CTRL	chr1	2215470	2216048
CTRL	chr1	221747023	221747555
CTRL	chr1	22188453	22189077
CTRL	chr1	222060221	222060912
CTRL	chr1	22220952	22221620
CTRL	chr1	22221640	22221994
CTRL	chr1	22282998	22283890	HSPG2|CELA3B	-|+	19694|19973
CTRL	chr1	222958176	222958823
CTRL	chr1	223172831	223174486
CTRL	chr1	223899665	223900951	CAPN2|CAPN2	+|+	-11014|-190
CTRL	chr1	2243987	2244659
CTRL	chr1	2245638	2246219
CTRL	chr1	2247100	2248717
CTRL	chr1	224957302	224958546
CTRL	chr1	225648274	225649889
CTRL	chr1	225652465	225653144
CTRL	chr1	225662721	225663554
CTRL	chr1	225923235	225924226
CTRL	chr1	225924766	225925243
CTRL	chr1	225942578	225943634	SRP9|SRP9	+|+	22408|22408
CTRL	chr1	226111412	226112755	LEFTY2|LEFTY2|PYCR2	-|-|-	-17000|-17000|118
CTRL	chr1	226373537	226374649	ACBD3	-	-330
CTRL	chr1	226837557	226838864
CTRL	chr1	226864554	226865103
CTRL	chr1	226911721	226912502	ITPKB	-	-14765
CTRL	chr1	227002485	227003229
CTRL	chr1	227058241	227058850	PSEN2|PSEN2	+|+	-273|-273
CTRL	chr1	227167277	227168241
CTRL	chr1	2273481	2274193	LOC100129534	-	-10263
CTRL	chr1	227544852	227545659
CTRL	chr1	228122262	228123350	WNT9A	-	-12870
CTRL	chr1	228129604	228130119	WNT9A	-	-5815
CTRL	chr1	228132907	228134790	WNT9A	-	-1828
CTRL	chr1	228157491	228159856	WNT9A	-	22997
CTRL	chr1	228160301	228161149
CTRL	chr1	228354192	228354569	C1orf69|GUK1|GJC2	+|+|+	-952|-21977|-16828
CTRL	chr1	228468513	228469361
CTRL	chr1	228557762	228558443
CTRL	chr1	228768815	228769124	DUSP5P	+	11687
CTRL	chr1	228973300	228974831
CTRL	chr1	228974879	228975432
CTRL	chr1	230249360	230250574
CTRL	chr1	230403956	230404869
CTRL	chr1	230844040	230844892	AGT	-	-5870
CTRL	chr1	231228801	231229249
CTRL	chr1	231558199	231558689	EGLN1	-	-2346
CTRL	chr1	231664287	231664651	TSNAX|TSNAX-DISC1|TSNAX-DISC1|TSNAX-DISC1|TSNAX-DISC1|TSNAX-DISC1|TSNAX-DISC1|TSNAX-DISC1|TSNAX-DISC1	+|+|+|+|+|+|+|+|+	-71|-71|-71|-71|-71|-71|-71|-71|-71
CTRL	chr1	231963779	231964367	DISC2	-	9810
CTRL	chr1	233771496	233772331	KCNK1	+	-22164
CTRL	chr1	233811219	233811802
CTRL	chr1	233813166	233814294
CTRL	chr1	233842963	233844081
CTRL	chr1	233856902	233857493
CTRL	chr1	234342448	234343180
CTRL	chr1	234748213	234749192	IRF2BP2|IRF2BP2|NCRNA00184	-|-|+	3431|3431|16354
CTRL	chr1	234793835	234794400
CTRL	chr1	234819735	234820390
CTRL	chr1	234835697	234836359
CTRL	chr1	234908124	234908781
CTRL	chr1	235021238	235021941
CTRL	chr1	235093069	235093651
CTRL	chr1	235110254	235111355
CTRL	chr1	235132883	235133781
CTRL	chr1	236694875	236695644	LGALS8|LGALS8|LGALS8|LGALS8|LOC100287902	+|+|+|+|-	-8521|-8521|-8183|-13695|7451
CTRL	chr1	237176083	237176995
CTRL	chr1	237322203	237322598
CTRL	chr1	237368821	237369679
CTRL	chr1	238036558	238037132	ZP4|LOC100130331	-|+	-17377|-11371
CTRL	chr1	23882303	23883735	ID3	-	-3303
CTRL	chr1	23977408	23978112	MDS2	+	-23937
CTRL	chr1	2404957	2405805	PLCH2	+	2372
CTRL	chr1	240725244	240725881
CTRL	chr1	242151858	242152341	MAP1LC3C	-	-10286
CTRL	chr1	242168220	242169021	MAP1LC3C	-	6235
CTRL	chr1	244437177	244437880
CTRL	chr1	244466111	244466754
CTRL	chr1	244997838	244998681	FAM36A|NCRNA00201	+|-	379|-11984
CTRL	chr1	245205999	245206433
CTRL	chr1	245559893	245560334
CTRL	chr1	245878906	245879747
CTRL	chr1	246339745	246340291
CTRL	chr1	246598992	246599466	SMYD3	-	18515
CTRL	chr1	246948852	246949072	LOC149134	+	3956
CTRL	chr1	246957959	246958600	LOC149134	+	-5361
CTRL	chr1	247241519	247242228	ZNF670	-	-242
CTRL	chr1	2477231	2477665	HES5|TNFRSF14|PANK4|LOC115110	-|+|-|-	15764|10356|19413|-6836
CTRL	chr1	249132474	249133780	ZNF692|ZNF692|ZNF692|ZNF672|SH3BP5L|MIR3124	-|-|-|+|-|+	-19998|-20188|-20188|-598|12973|-12552
CTRL	chr1	25332670	25333312
CTRL	chr1	25875547	25876210	LDLRAP1	+	-5803
CTRL	chr1	25942491	25942942	MAN1C1	+	1242
CTRL	chr1	26015002	26015529
CTRL	chr1	2780566	2780933
CTRL	chr1	2782559	2783388
CTRL	chr1	27831148	27831797	WASF2	-	14803
CTRL	chr1	2785701	2786296
CTRL	chr1	27884502	27885172
CTRL	chr1	27985415	27986022	IFI6|FGR|IFI6|IFI6	-|-|-|-	-13006|23991|-13006|-13006
CTRL	chr1	28520364	28521118	PTAFR|PTAFR|PTAFR|PTAFR	-|-|-|-	17286|294|304|17557
CTRL	chr1	28652	29432	WASH7P|FAM138A|FAM138F|FAM138C	-|-|-|-	-328|-7039|-7039|-7039
CTRL	chr1	28974991	28976062	TAF12|TAF12|GMEB1|GMEB1|RNU11	-|-|+|+|+	5922|5922|19717|19717|-415
CTRL	chr1	2982553	2983631	PRDM16|PRDM16|FLJ42875|FLJ42875	+|+|-|-	2649|2649|-1197|-1197
CTRL	chr1	3002060	3002993	PRDM16|PRDM16|FLJ42875|FLJ42875	+|+|-|-	-16785|-16785|18237|18237
CTRL	chr1	3026158	3027674	MIR4251	+	17622
CTRL	chr1	3032963	3033477	MIR4251	+	11318
CTRL	chr1	3081444	3082328
CTRL	chr1	3087111	3088207
CTRL	chr1	3090651	3091205
CTRL	chr1	31131494	31132238
CTRL	chr1	31173308	31174357	MATN1|LOC100129196	-|+	-22600|17786
CTRL	chr1	31279713	31280697
CTRL	chr1	3129979	3130713
CTRL	chr1	31886213	31886858	SERINC2	+	-573
CTRL	chr1	31889976	31890367	SERINC2	+	-4209
CTRL	chr1	31989250	31989955	LOC284551|LOC149086	+|+	-5567|-17764
CTRL	chr1	32049446	32050287	TINAGL1	+	-7781
CTRL	chr1	3207549	3207968
CTRL	chr1	3209446	3210247
CTRL	chr1	32420012	32421401	PTP4A2	-	16718
CTRL	chr1	32817117	32817666	LOC100128071|MARCKSL1|TSSK3	-|-|+	-10453|15557|10470
CTRL	chr1	33166922	33167681	SYNC|SYNC	-|-	-1060|-1060
CTRL	chr1	33207766	33208816	KIAA1522	+	-780
CTRL	chr1	33225399	33226333	KIAA1522	+	-18355
CTRL	chr1	3331049	3331681
CTRL	chr1	3335876	3336480
CTRL	chr1	33502187	33502930	AK2|AK2	-|-	87|66
CTRL	chr1	33520787	33521136	AK2|AK2	-|-	18490|18469
CTRL	chr1	33635831	33636368	TRIM62	-	-11572
CTRL	chr1	33642021	33642495	TRIM62	-	-5413
CTRL	chr1	3387788	3389388	ARHGEF16	+	-17442
CTRL	chr1	3397832	3399580
CTRL	chr1	3418728	3420022
CTRL	chr1	3420675	3421238
CTRL	chr1	3459232	3459916	MIR551A	-	-17780
CTRL	chr1	3463835	3465501	MIR551A	-	-12686
CTRL	chr1	3469751	3470470	MIR551A	-	-7244
CTRL	chr1	35324794	35325536	C1orf212|C1orf212|C1orf212	-|-|-	519|-173|-252
CTRL	chr1	3627787	3628409	TP73|TP73|TP73	+|+|+	-20863|-20863|-20863
CTRL	chr1	3634201	3634822
CTRL	chr1	3637379	3638156
CTRL	chr1	36616204	36616845	TRAPPC3|MAP7D1	-|+	1457|5278
CTRL	chr1	36839387	36840493	STK40|LSM10	-|-	-11545|-23553
CTRL	chr1	37037340	37038063
CTRL	chr1	37859951	37860385
CTRL	chr1	38708185	38708606
CTRL	chr1	39959245	39959928	BMP8A	+	-2269
CTRL	chr1	40142492	40143149	HPCAL4|NT5C1A	-|-	-14269|5110
CTRL	chr1	40723134	40724017	TMCO2|ZMPSTE24	+|+	-10003|157
CTRL	chr1	40857301	40858201	SMAP2	+	-18024
CTRL	chr1	41267990	41268481	KCNQ4|KCNQ4	+|+	-18552|-18552
CTRL	chr1	41331663	41332652	CITED4	-	4139
CTRL	chr1	41870769	41871383
CTRL	chr1	41889105	41889797
CTRL	chr1	41897699	41899045
CTRL	chr1	41964157	41965050	EDN2	-	14259
CTRL	chr1	41967122	41967575	EDN2	-	17004
CTRL	chr1	42630884	42631952	GUCA2B|GUCA2A	+|-	-12327|1023
CTRL	chr1	43401650	43402533	SLC2A1|FLJ32224	-|+	-22756|22628
CTRL	chr1	43406717	43407248	SLC2A1|FLJ32224	-|+	-17865|17737
CTRL	chr1	43833746	43834372	C1orf84|CDC20|ELOVL1|MED8|MED8	+|+|-|-|-	21496|-9434|360|-21424|-21424
CTRL	chr1	44014047	44014656	PTPRF|PTPRF	+|+	-17805|-17805
CTRL	chr1	44456764	44457437	B4GALT2|ATP6V0B|DPH2|DPH2|B4GALT2|ATP6V0B|CCDC24	+|+|+|+|+|+|+	-10918|-16499|-21448|-21448|-12235|-16499|179
CTRL	chr1	44758811	44759794
CTRL	chr1	45187203	45187881	KIF2C	+	17947
CTRL	chr1	45269122	45269731	TCTEX1D4|BTBD19|PLK3|BEST4	-|+|+|-	-3531|4727|-3391|16000
CTRL	chr1	45272604	45274144	TCTEX1D4|BTBD19|PLK3|BEST4	-|+|+|-	417|779|-7339|19948
CTRL	chr1	45793016	45793947	MUTYH|MUTYH|MUTYH|MUTYH|MUTYH|MUTYH|TOE1|HPDL|LOC400752	-|-|-|-|-|-|+|+|+	-12661|-12306|-12306|-12148|-12661|-12661|11860|-937|-23900
CTRL	chr1	46648538	46649142	C1orf190|TSPAN1|POMGNT1	+|+|-	20165|-8092|-15281
CTRL	chr1	46876570	46877095	FAAH	+	-16894
CTRL	chr1	46918963	46919697
CTRL	chr1	46925040	46925612
CTRL	chr1	46982632	46983248	DMBX1|DMBX1	+|+	-10273|-10273
CTRL	chr1	46985741	46986329	DMBX1|DMBX1	+|+	-13368|-13368
CTRL	chr1	46987291	46988506	DMBX1|DMBX1	+|+	-15231|-15231
CTRL	chr1	46990873	46991614	DMBX1|DMBX1	+|+	-18576|-18576
CTRL	chr1	46993132	46994125	KNCN|DMBX1|DMBX1	-|+|+	-23259|-20961|-20961
CTRL	chr1	47496338	47497089	CYP4X1	+	-7474
CTRL	chr1	48221389	48222138
CTRL	chr1	48224024	48224529
CTRL	chr1	48232418	48233066
CTRL	chr1	48237226	48238157
CTRL	chr1	48337353	48338268
CTRL	chr1	48535516	48536515
CTRL	chr1	50798633	50799203
CTRL	chr1	51443196	51443852	CDKN2C|FAF1|CDKN2C	+|-|+	-9158|17588|-7883
CTRL	chr1	51779498	51780098	TTC39A	-	-8140
CTRL	chr1	52195002	52195969	OSBPL9|OSBPL9|OSBPL9	+|+|+	0|0|0
CTRL	chr1	53128298	53128793
CTRL	chr1	53686144	53686683	CPT2|MAGOH|C1orf123	+|-|-	-24313|-17794|124
CTRL	chr1	53791838	53792663	LRP8|LRP8|LRP8|LRP8	-|-|-|-	-1476|-1476|-1476|-1571
CTRL	chr1	54072311	54072780
CTRL	chr1	54481904	54482652	LDLRAD1	-	-1525
CTRL	chr1	5464549	5465144
CTRL	chr1	54842898	54843455
CTRL	chr1	54850482	54851252	SSBP3|SSBP3|SSBP3	-|-|-	-21225|-21112|-21112
CTRL	chr1	55326662	55326946
CTRL	chr1	55894434	55895378
CTRL	chr1	59049526	59050092	TACSTD2	-	6643
CTRL	chr1	59094525	59095149
CTRL	chr1	59280460	59281344
CTRL	chr1	59347129	59347593
CTRL	chr1	59680270	59681006
CTRL	chr1	6061740	6062411	KCNAB2|NPHP4|KCNAB2	+|-|+	24304|9544|24304
CTRL	chr1	6215949	6216616	CHD5	-	-23912
CTRL	chr1	6336016	6336584	GPR153	-	15265
CTRL	chr1	6408419	6408932	ACOT7|ACOT7	-|-	-12089|-10329
CTRL	chr1	6561998	6562705	PLEKHG5|PLEKHG5|PLEKHG5|PLEKHG5|PLEKHG5	-|-|-|-|-	4867|11711|16337|10591|-17718
CTRL	chr1	6567526	6568219	PLEKHG5|PLEKHG5|PLEKHG5|PLEKHG5|PLEKHG5	-|-|-|-|-	10388|17232|21858|16112|-12197
CTRL	chr1	66634699	66635350
CTRL	chr1	66648112	66648801
CTRL	chr1	67008342	67008902	SGIP1	+	-8798
CTRL	chr1	67009050	67009616	SGIP1	+	-9509
CTRL	chr1	67395705	67396320	MIER1|MIER1|MIER1|MIER1|MIER1|MIER1|MIER1|MIER1|MIER1|MIER1|WDR78|WDR78	+|+|+|+|+|+|+|+|+|+|-|-	-5435|-87|-5435|-5435|-87|-5435|-5435|-5435|-5435|-5435|5442|5442
CTRL	chr1	70876110	70876828	CTH|CTH|CTH	+|+|+	431|431|431
CTRL	chr1	7522723	7523454
CTRL	chr1	7530952	7531863
CTRL	chr1	77877737	77878291
CTRL	chr1	78004950	78005899
CTRL	chr1	79857542	79857999
CTRL	chr1	8197795	8198207
CTRL	chr1	85763356	85764083	BCL10	-	21132
CTRL	chr1	86072606	86073341
CTRL	chr1	88433831	88434286
CTRL	chr1	90073767	90074198	LRRC8C|FLJ27354	+|-	24661|-24471
CTRL	chr1	91487233	91488280	ZNF644|ZNF644|ZNF644	-|-|-	726|85|85
CTRL	chr1	92197967	92198537
CTRL	chr1	92215136	92216121
CTRL	chr1	92304744	92305602
CTRL	chr1	92310345	92311188
CTRL	chr1	9256867	9257817
CTRL	chr1	937199	937605	HES4|ISG15|HES4|AGRN|C1orf170	-|+|-|+|-	1850|11444|1850|18100|19929
CTRL	chr1	94101434	94102130
CTRL	chr1	94234237	94234839
CTRL	chr1	94245037	94245780
CTRL	chr1	94486745	94487012
CTRL	chr1	94576835	94577372	ABCA4	-	-9602
CTRL	chr1	95179060	95179671
CTRL	chr1	9536591	9537366
CTRL	chr1	98552196	98552794
CTRL	chr10	100017869	100019184	LOXL4	-	-9481
CTRL	chr10	100055736	100056084
CTRL	chr10	10177027	10178000
CTRL	chr10	102132983	102133558	NCRNA00263	+	62
CTRL	chr10	102792564	102793022	PDZD7|PDZD7|SFXN3	-|-|+	1879|1879|-1798
CTRL	chr10	103124571	103124778	BTRC|BTRC	+|+	-10850|-10850
CTRL	chr10	10355072	10355954
CTRL	chr10	10437248	10437836
CTRL	chr10	104404840	104405564	TRIM8	+	-951
CTRL	chr10	104474275	104474917	ARL3|SFXN2	-|+	406|-299
CTRL	chr10	105263897	105264625	NEURL	+	-10527
CTRL	chr10	105668053	105668467	OBFC1	-	-9785
CTRL	chr10	10828411	10828698	SFTA1P	-	-8323
CTRL	chr10	1084609	1085443	IDI1|WDR37|IDI2|C10orf110|C10orf110|C10orf110|C10orf110	-|+|-|+|+|+|+	-10035|17749|13227|-16450|-16450|-16450|-16450
CTRL	chr10	10872972	10873564
CTRL	chr10	1102296	1103048	IDI1|WDR37	-|+	7611|103
CTRL	chr10	112108055	112108420
CTRL	chr10	112155348	112156187
CTRL	chr10	112174208	112174964
CTRL	chr10	112186413	112187264
CTRL	chr10	112219877	112220508
CTRL	chr10	112247042	112247788	DUSP5	+	10209
CTRL	chr10	112250988	112251481	DUSP5	+	6390
CTRL	chr10	112289885	112290629
CTRL	chr10	112327334	112328299	SMC3	+	-368
CTRL	chr10	114091725	114092906	GUCY2GP	-	-24038
CTRL	chr10	114135540	114136190	ACSL5|ACSL5|ACSL5|GUCY2GP	+|+|+|-	90|-1950|-843|19512
CTRL	chr10	114139261	114140242	ACSL5|ACSL5|ACSL5|GUCY2GP	+|+|+|-	-3796|-5836|-4729|23398
CTRL	chr10	114206411	114207090	ZDHHC6|VTI1A	-|+	78|5
CTRL	chr10	115085880	115086430
CTRL	chr10	116264777	116265462	ABLIM1	-	-21566
CTRL	chr10	116267722	116268383	ABLIM1	-	-18633
CTRL	chr10	116393029	116393654	ABLIM1	-	-24717
CTRL	chr10	116478854	116479576
CTRL	chr10	116483849	116484670
CTRL	chr10	116636788	116637159
CTRL	chr10	11917267	11918521
CTRL	chr10	11920932	11921977
CTRL	chr10	120784852	120785202	NANOS1	+	4200
CTRL	chr10	121030945	121031473
CTRL	chr10	121121309	121122102
CTRL	chr10	121125240	121126030
CTRL	chr10	121130573	121131336
CTRL	chr10	121171454	121172538
CTRL	chr10	121173103	121174376
CTRL	chr10	121426925	121427930	BAG3	+	-16546
CTRL	chr10	122610675	122611322	WDR11|LOC283089	+|-	-312|307
CTRL	chr10	122711207	122711845
CTRL	chr10	122741103	122741819
CTRL	chr10	122836730	122837376
CTRL	chr10	123255234	123255637
CTRL	chr10	12371092	12372009	CAMK1D|CAMK1D	+|+	20032|20032
CTRL	chr10	12375522	12376477	CAMK1D|CAMK1D	+|+	15583|15583
CTRL	chr10	125759117	125759920
CTRL	chr10	127750976	127751415
CTRL	chr10	127751972	127752491
CTRL	chr10	129721040	129721618	PTPRE	+	-16005
CTRL	chr10	13341416	13341998	PHYH|PHYH	-|-	-39|-423
CTRL	chr10	134212922	134213781	PWWP2B|PWWP2B	+|+	-2650|-2650
CTRL	chr10	134234778	134235237	PWWP2B|PWWP2B|C10orf91	+|+|+	-24306|-24306|23706
CTRL	chr10	134571209	134572260
CTRL	chr10	134612703	134613511	NKX6-2	-	13570
CTRL	chr10	134798406	134799269
CTRL	chr10	134820780	134821345
CTRL	chr10	134853426	134854110
CTRL	chr10	134857997	134858949
CTRL	chr10	135072290	135073165	ADAM8|ADAM8|ADAM8|VENTX|MIR202	-|-|-|+|-	-17680|-17680|-17680|-21320|11603
CTRL	chr10	135107655	135108088	ADAM8|ADAM8|ADAM8|TUBGCP2|ZNF511	-|-|-|-|+	17464|17464|17464|-14773|14551
CTRL	chr10	14695571	14696244
CTRL	chr10	1720202	1720817
CTRL	chr10	2153953	2154767
CTRL	chr10	21618907	21619360
CTRL	chr10	2181816	2182467
CTRL	chr10	25162311	25162857
CTRL	chr10	25498517	25498851
CTRL	chr10	28491767	28492221
CTRL	chr10	28615794	28616125
CTRL	chr10	29228734	29229126
CTRL	chr10	29698343	29699239	LOC387647	+	-291
CTRL	chr10	3157571	3157960
CTRL	chr10	33552270	33553145
CTRL	chr10	33625586	33626012	NRP1|NRP1|NRP1	-|-|-	1966|1966|1966
CTRL	chr10	3867348	3867858
CTRL	chr10	39030560	39030837
CTRL	chr10	3928906	3929606
CTRL	chr10	3930168	3930805
CTRL	chr10	42727721	42727929
CTRL	chr10	42731050	42731351
CTRL	chr10	4321845	4322351
CTRL	chr10	43277975	43278859	BMS1	+	-464
CTRL	chr10	43602060	43602650
CTRL	chr10	43753140	43753668	RASGEF1A	-	-8963
CTRL	chr10	43950886	43951506	ZNF487P	+	-18623
CTRL	chr10	44203246	44204246
CTRL	chr10	44830130	44830460
CTRL	chr10	45474227	45474863	C10orf25|ZNF22|C10orf10|RASSF4|LOC220980	-|+|-|+|-	-21925|21727|215|-19327|19408
CTRL	chr10	45480283	45481353	C10orf25|ZNF22|C10orf10	-|+|-	-15652|15454|6488
CTRL	chr10	46951385	46951835	SYT15|SYT15	-|-	-18991|-18991
CTRL	chr10	46962559	46962804	SYT15|SYT15	-|-	-7920|-7920
CTRL	chr10	46981579	46982173	GPRIN2|SYT15|SYT15	+|-|-	11669|11275|11275
CTRL	chr10	47589461	47590431
CTRL	chr10	48326135	48326559
CTRL	chr10	48331946	48332594	ZNF488	+	22818
CTRL	chr10	49863232	49864706
CTRL	chr10	5023997	5024475	AKR1C2|AKR1C1	-|+	-21817|-18783
CTRL	chr10	51572111	51572839	NCOA4|NCOA4|NCOA4|NCOA4|MSMB|NCOA4|MSMB	+|+|+|+|+|+|+	-7368|-7368|3809|-7368|-22923|-112|-22923
CTRL	chr10	51623539	51623946	TIMM23	-	406
CTRL	chr10	51712433	51712696
CTRL	chr10	52365015	52365664	SGMS1	-	-18398
CTRL	chr10	5590382	5591193	CALML3	+	-23864
CTRL	chr10	60028887	60029638	CISD1|IPMK	+|-	-368|1568
CTRL	chr10	61147711	61148327
CTRL	chr10	6334332	6335279
CTRL	chr10	63348422	63348896
CTRL	chr10	6339795	6340539
CTRL	chr10	6341089	6341586
CTRL	chr10	63855214	63855787
CTRL	chr10	64323815	64324679
CTRL	chr10	6443106	6444060
CTRL	chr10	65389360	65391070
CTRL	chr10	684945	685259	C10orf108|C10orf108	+|+	10785|10914
CTRL	chr10	72611633	72612281
CTRL	chr10	72670340	72671036	PCBD1	-	22147
CTRL	chr10	72702681	72703516
CTRL	chr10	72968759	72969205	UNC5B	+	3315
CTRL	chr10	72993675	72994071	UNC5B	+	-21576
CTRL	chr10	73001139	73002212
CTRL	chr10	73003380	73004307
CTRL	chr10	73622366	73622582	PSAP|PSAP|PSAP	-|-|-	11392|11392|11392
CTRL	chr10	73622611	73622967	PSAP|PSAP|PSAP	-|-|-	11707|11707|11707
CTRL	chr10	73627511	73628466	PSAP|PSAP|PSAP	-|-|-	16906|16906|16906
CTRL	chr10	73734144	73734622	CHST3	+	-10264
CTRL	chr10	73735356	73735716	CHST3	+	-11417
CTRL	chr10	73755640	73756389
CTRL	chr10	73989154	73989875	ASCC1|ANAPC16	-|+	13820|-13709
CTRL	chr10	74003603	74004183
CTRL	chr10	74004480	74005369
CTRL	chr10	74019742	74021201	DDIT4	+	13205
CTRL	chr10	74032013	74032871	DDIT4	+	1234
CTRL	chr10	74033345	74034095	DDIT4	+	-44
CTRL	chr10	74082246	74083399
CTRL	chr10	74083434	74084082
CTRL	chr10	74084924	74085722
CTRL	chr10	74087345	74088903
CTRL	chr10	74090348	74091677	DNAJB12|DNAJB12	-|-	-23895|-23895
CTRL	chr10	74094685	74095644	DNAJB12|DNAJB12	-|-	-19743|-19743
CTRL	chr10	75541507	75542249	KIAA0913|FUT11|CHCHD1	+|+|+	3726|-9830|-71
CTRL	chr10	75665955	75667253	C10orf55|PLAU|PLAU	-|+|+	-15931|4257|4257
CTRL	chr10	79597944	79598352
CTRL	chr10	80206838	80207433
CTRL	chr10	80516280	80516976
CTRL	chr10	80714520	80715446
CTRL	chr10	80737079	80738322
CTRL	chr10	80823751	80824394	ZMIZ1|LOC283050|LOC283050|LOC283050	+|-|-|-	4719|-3133|-3133|-3133
CTRL	chr10	80828075	80828384	ZMIZ1|LOC283050|LOC283050|LOC283050	+|-|-|-	562|1024|1024|1024
CTRL	chr10	80838885	80840061	ZMIZ1|LOC283050|LOC283050|LOC283050	+|-|-|-	-10682|12268|12268|12268
CTRL	chr10	80853103	80854282	ZMIZ1	+	-24901
CTRL	chr10	80886761	80887628
CTRL	chr10	80909210	80910552
CTRL	chr10	80916918	80918211
CTRL	chr10	80922439	80923204
CTRL	chr10	80933511	80934119
CTRL	chr10	80940905	80942002
CTRL	chr10	80943760	80944619
CTRL	chr10	81020551	81021413
CTRL	chr10	81033724	81034083
CTRL	chr10	81095190	81096198	PPIF	+	11525
CTRL	chr10	81141545	81142627
CTRL	chr10	81486344	81486846
CTRL	chr10	81965222	81966121	ANXA11|ANXA11|ANXA11	-|-|-	343|343|343
CTRL	chr10	82258071	82259420
CTRL	chr10	88294784	88295748	WAPAL	-	13725
CTRL	chr10	88404199	88404613	OPN4|LDB3|LDB3|LDB3|LDB3|LDB3|LDB3|OPN4	+|+|+|+|+|+|+|+	9907|24019|24019|23914|23799|24019|24019|9907
CTRL	chr10	88424452	88425414	OPN4|LDB3|LDB3|LDB3|LDB3|LDB3|LDB3|OPN4	+|+|+|+|+|+|+|+	-10620|3492|3492|3387|3272|3492|3492|-10620
CTRL	chr10	88515218	88515822	BMPR1A	+	875
CTRL	chr10	88729926	88730580	SNCG|C10orf116|MMRN2|AGAP11	+|+|-|+	-11966|-2066|12828|244
CTRL	chr10	88854099	88854777	GLUD1|FAM35A	-|+	-338|514
CTRL	chr10	89008563	89009190	FAM22A	+	-23672
CTRL	chr10	89248279	89248967	MINPP1|MINPP1|MINPP1	+|+|+	15599|18966|15599
CTRL	chr10	89577494	89578389	ATAD1|CFLP1	-|+	24|128
CTRL	chr10	89593180	89593583	ATAD1|CFLP1	-|+	15464|-15312
CTRL	chr10	89605705	89606261	PTEN|KILLIN	+|-	17211|-17211
CTRL	chr10	91236307	91236916
CTRL	chr10	93368129	93368931	PPP1R3C|LOC100188947	-|-	-24328|-2687
CTRL	chr10	95360884	95361461	PDE6C|RBP4	+|-	11172|179
CTRL	chr10	95653385	95653923	TMEM20|TMEM20	+|+	75|75
CTRL	chr10	96162917	96163409	TBC1D12	+	-978
CTRL	chr10	98783821	98784269
CTRL	chr10	99334087	99335179	C10orf62|ANKRD2|DHDPSL|ANKRD2|DHDPSL	+|+|+|+|+	14816|-2378|9468|-2378|9468
CTRL	chr11	100679884	100680288
CTRL	chr11	1009341	1009710
CTRL	chr11	101980650	101981360	YAP1|YAP1|YAP1|YAP1	+|+|+|+	186|186|2165|186
CTRL	chr11	10324158	10326861	ADM|SBF2	+|-	1132|9755
CTRL	chr11	10328513	10330020	ADM|SBF2	+|-	-2625|13512
CTRL	chr11	10348645	10349248	ADM	+	-22305
CTRL	chr11	10373016	10373754
CTRL	chr11	10387849	10388397
CTRL	chr11	1041277	1042229	MUC6	-	5047
CTRL	chr11	10511875	10512940	MTRNR2L8	-	-18316
CTRL	chr11	10650784	10651635	MRVI1	-	-22639
CTRL	chr11	10673235	10674128	MRVI1	-	-167
CTRL	chr11	10878797	10880504	ZBED5|ZBED5|LOC729013	-|-|+	30|30|113
CTRL	chr11	110064724	110065388
CTRL	chr11	110066834	110067563
CTRL	chr11	11022422	11023050
CTRL	chr11	11030051	11030369
CTRL	chr11	111601402	111602382
CTRL	chr11	111671213	111671769
CTRL	chr11	112163643	112164197
CTRL	chr11	1145788	1146762
CTRL	chr11	114799969	114800681
CTRL	chr11	1158129	1159221
CTRL	chr11	117704006	117704455	FXYD2|FXYD2|FXYD2	-|-|-	8771|8771|5423
CTRL	chr11	11863435	11864496	USP47	+	-996
CTRL	chr11	12107848	12108615	MICAL2	+	23906
CTRL	chr11	122007871	122008300	BLID|MIRLET7A2|MIR100	-|-|-	21162|-9216|-14931
CTRL	chr11	1224749	1225586	MUC5B	+	19127
CTRL	chr11	12266835	12267732
CTRL	chr11	12308927	12310100	MICALCL	+	-1067
CTRL	chr11	124940411	124941379	SLC37A2|SLC37A2	+|+	-7883|-7883
CTRL	chr11	125982883	125984078
CTRL	chr11	126223253	126223573	ST3GAL4|FLJ39051	+|-	2682|-2069
CTRL	chr11	12705341	12705970	TEAD1	+	-9687
CTRL	chr11	12714116	12714471	TEAD1	+	-18325
CTRL	chr11	12798939	12799630
CTRL	chr11	128366590	128367250
CTRL	chr11	12980530	12980846
CTRL	chr11	130016015	130016539	ST14	+	13404
CTRL	chr11	130752430	130753061
CTRL	chr11	13191073	13191569
CTRL	chr11	14036693	14037564
CTRL	chr11	1459782	1460349
CTRL	chr11	1507122	1507731	MOB2	-	-522
CTRL	chr11	15074750	15075336	CALCB	+	20102
CTRL	chr11	1716810	1717687	KRTAP5-6|FAM99B	+|-	1176|10389
CTRL	chr11	17427157	17427828	KCNJ11|KCNJ11	-|-	17286|16614
CTRL	chr11	17519529	17519997	ABCC8	-	21314
CTRL	chr11	17554975	17556017	USH1C|USH1C	-|-	-10467|-10467
CTRL	chr11	17568709	17569332	USH1C|USH1C	-|-	3057|3057
CTRL	chr11	1772036	1772581	LOC402778|CTSD|MOB2	-|-|-	2959|-12914|-13193
CTRL	chr11	19299039	19299360
CTRL	chr11	195574	196122	LOC653486|BET1L|BET1L|RIC8A|ODF3|SCGB1C1	+|-|-|+|+|+	-2769|-11574|-11574|12681|912|-2769
CTRL	chr11	19691686	19692374
CTRL	chr11	19733539	19733986	NAV2|NAV2|LOC100126784	+|+|-	1118|1118|-2384
CTRL	chr11	19778457	19779149
CTRL	chr11	19822270	19823198
CTRL	chr11	2004039	2004561	H19|LOC100133545|MIR675	-|-|-	-14765|-6850|-13761
CTRL	chr11	2026471	2026927	H19|LOC100133545|MIR675	-|-|-	7634|15549|8638
CTRL	chr11	2178641	2179115	INS|TH|IGF2|IGF2|INS-IGF2|IGF2|INS|INS|TH|TH|INS-IGF2|IGF2AS|IGF2AS|MIR483	-|-|-|-|-|-|-|-|-|-|-|+|+|-	-3561|-14157|18674|8045|-3561|16537|-3561|-3561|-14157|-14157|-3561|-17121|-17121|23439
CTRL	chr11	2494981	2496096	KCNQ1	+	-12855
CTRL	chr11	26298179	26298678
CTRL	chr11	26600786	26601456	MUC15|MUC15|MUC15	-|-|-	7306|7306|7306
CTRL	chr11	26602389	26603184	MUC15|MUC15|MUC15	-|-|-	8971|8971|8971
CTRL	chr11	27223263	27223874
CTRL	chr11	27384500	27385226	CCDC34|CCDC34	-|-	68|68
CTRL	chr11	27413068	27413779
CTRL	chr11	27444557	27445148
CTRL	chr11	27480765	27481235	LGR4	-	-13334
CTRL	chr11	27485672	27486472	LGR4	-	-8262
CTRL	chr11	27490885	27491367	LGR4	-	-3208
CTRL	chr11	2762240	2762917
CTRL	chr11	2800044	2801204
CTRL	chr11	28131590	28132046	METT5D1|KIF18A|METT5D1	+|-|+	-2021|2072|-2021
CTRL	chr11	2847145	2847790
CTRL	chr11	2867897	2868594	KCNQ1DN	+	23017
CTRL	chr11	2911124	2912192	CDKN1C|CDKN1C|CDKN1C|SLC22A18|SLC22A18AS|SLC22A18|KCNQ1DN	-|-|-|+|-|+|+	4663|4663|4663|11853|-13517|9292|-20396
CTRL	chr11	3070813	3071430	CARS|CARS|CARS|CARS|CARS	-|-|-|-|-	-7560|-7560|-7560|-7560|-7560
CTRL	chr11	3080058	3080665	CARS|CARS|CARS|CARS|CARS	-|-|-|-|-	1680|1680|1680|1680|1680
CTRL	chr11	30822973	30823566
CTRL	chr11	3145475	3146157
CTRL	chr11	3147415	3148412
CTRL	chr11	3167901	3169375	OSBPL5|OSBPL5|OSBPL5	-|-|-	-17944|-17944|-17944
CTRL	chr11	3175337	3177073	OSBPL5|OSBPL5|OSBPL5	-|-|-	-10377|-10377|-10377
CTRL	chr11	3180307	3181879	OSBPL5|OSBPL5|OSBPL5	-|-|-	-5489|-5489|-5489
CTRL	chr11	320608	321258	IFITM5|IFITM1|IFITM2|IFITM3	-|+|+|-	21407|-6943|-12827|19
CTRL	chr11	32087182	32088293	RCN1	+	24739
CTRL	chr11	32089668	32090391	RCN1	+	22447
CTRL	chr11	32112494	32113903	RCN1	+	-722
CTRL	chr11	32116381	32116936	RCN1	+	-4182
CTRL	chr11	3236420	3237524	MRGPRE|MRGPRG|C11orf36	-|-|+	-16644|-3071|2589
CTRL	chr11	3238181	3238939	MRGPRE|MRGPRG|C11orf36	-|-|+	-15056|-1483|1001
CTRL	chr11	32602574	32602947	EIF3M	+	2630
CTRL	chr11	33090400	33090895	LOC283267	+	7048
CTRL	chr11	33279644	33280240	HIPK3|HIPK3	+|+	-775|-775
CTRL	chr11	3360171	3360875
CTRL	chr11	33720822	33721910	CD59|CD59|CD59|CD59|C11orf91	-|-|-|-|-	-22907|-22907|-22907|-23132|-920
CTRL	chr11	34177179	34178337
CTRL	chr11	34196365	34196951
CTRL	chr11	34296123	34296999
CTRL	chr11	34314526	34315163
CTRL	chr11	34323792	34324607
CTRL	chr11	34363594	34364354	ABTB2	-	-15581
CTRL	chr11	34366442	34367188	ABTB2	-	-12740
CTRL	chr11	3443810	3444509
CTRL	chr11	34676406	34676791
CTRL	chr11	34706660	34707415
CTRL	chr11	35297880	35298396
CTRL	chr11	35385486	35386059
CTRL	chr11	36318322	36319147	COMMD9|PRR5L|COMMD9	-|+|-	7735|-1010|7735
CTRL	chr11	3641315	3641876	ART5|ART1|ART5|TRPC2	-|+|-|+	-21951|24765|-21890|6118
CTRL	chr11	36425724	36426800	PRR5L	+	-3716
CTRL	chr11	36476604	36477910
CTRL	chr11	44322095	44323140	ALX4	-	-9099
CTRL	chr11	44628800	44629990
CTRL	chr11	44635010	44635397
CTRL	chr11	45110714	45111421	PRDM11	+	4496
CTRL	chr11	45113544	45114126	PRDM11	+	1728
CTRL	chr11	45168668	45169275
CTRL	chr11	45596751	45597487
CTRL	chr11	45685140	45686242	CHST1	-	-1481
CTRL	chr11	45757935	45758418
CTRL	chr11	45825600	45827439	SLC35C1|SLC35C1|SLC35C1	+|+|+	-897|-897|121
CTRL	chr11	45917397	45917798	C11orf94|PEX16|MAPK8IP1|PEX16	-|-|+|-	-11236|-22077|-10396|-22077
CTRL	chr11	45919130	45919920	C11orf94|PEX16|MAPK8IP1|PEX16|GYLTL1B	-|-|+|-|+	-9308|-20149|-12324|-20149|23670
CTRL	chr11	45927584	45928367	C11orf94|PEX16|MAPK8IP1|PEX16|GYLTL1B	-|-|+|-|+	-858|-11699|-20774|-11699|15220
CTRL	chr11	45943472	45944429	C11orf94|PEX16|PEX16|GYLTL1B	-|-|-|+	15117|4276|4276|-755
CTRL	chr11	46231632	46232138
CTRL	chr11	46258606	46260123
CTRL	chr11	46408162	46408722	CHRM4|MDK|MDK|MDK	-|+|+|+	335|-5140|-5825|-5224
CTRL	chr11	46413756	46414327	CHRM4|MDK|MDK|MDK	-|+|+|+	5934|-10739|-11424|-10823
CTRL	chr11	46615446	46616069	ATG13|ATG13|AMBRA1|HARBI1|ATG13|ATG13|ATG13	+|+|-|-|+|+|+	23068|23068|2843|-23020|23068|23068|23068
CTRL	chr11	46735925	46736532	F2|ZNF408|ARHGAP1|ZNF408	+|+|-|+	4514|-13585|14108|-13912
CTRL	chr11	47376436	47377134	MYBPC3|SPI1|SPI1	-|-|-	2532|-23342|-23342
CTRL	chr11	47396010	47396535	MYBPC3|SPI1|SPI1	-|-|-	22019|-3855|-3855
CTRL	chr11	47530995	47531591	CELF1|CELF1|CELF1|CELF1	-|-|-|-	20717|-14247|20717|15220
CTRL	chr11	47586489	47587558	PTPMT1|FAM180B|NDUFS3|CELF1|KBTBD4|KBTBD4|PTPMT1|KBTBD4	+|+|+|-|-|-|+|-	-42|21206|13538|12231|-13498|-13544|-42|-13544
CTRL	chr11	47599943	47600810	PTPMT1|FAM180B|NDUFS3|KBTBD4|KBTBD4|C1QTNF4|PTPMT1|KBTBD4	+|+|+|-|-|-|+|-	-13395|7853|185|-145|-191|-15585|-13395|-191
CTRL	chr11	47789725	47790231	FNBP4	-	985
CTRL	chr11	47879420	47880558	NUP160	-	9932
CTRL	chr11	47959284	47960417
CTRL	chr11	47960896	47961793
CTRL	chr11	47967983	47969442
CTRL	chr11	48022934	48023379	PTPRJ|PTPRJ	+|+	-21047|-21047
CTRL	chr11	585186	585688	RASSF7|RASSF7|RASSF7|PHRF1|C11orf35|LOC143666|MIR210	+|+|+|+|-|-|-	-24467|-23988|-23988|-8955|24658|9552|17239
CTRL	chr11	60691280	60692010	PRPF19|TMEM132A|TMEM109|TMEM132A	-|+|+|+	17584|267|-10275|267
CTRL	chr11	61100100	61100823	CYBASC3|DDB1|DAK	-|-|+	-23900|-205|192
CTRL	chr11	61449786	61450209	DAGLA	+	-2088
CTRL	chr11	61462436	61463189	DAGLA	+	-14903
CTRL	chr11	61463255	61463928	DAGLA	+	-15682
CTRL	chr11	61464154	61465139	DAGLA	+	-16737
CTRL	chr11	61473996	61474530
CTRL	chr11	61487376	61487801
CTRL	chr11	61523631	61524491	C11orf9|C11orf9|DKFZP434K028	+|+|-	-3941|-1201|-1075
CTRL	chr11	61531565	61532390	C11orf9|C11orf9|DKFZP434K028	+|+|-	-11857|-9117|6841
CTRL	chr11	61636261	61637400	FADS3	-	-22176
CTRL	chr11	61655335	61656214	FADS3	-	-3232
CTRL	chr11	61657918	61658595	FADS3	-	-750
CTRL	chr11	61690655	61691677	RAB3IL1	-	6169
CTRL	chr11	61730236	61731416	BEST1|FTH1|BEST1	+|-|+	-13471|-4306|-13471
CTRL	chr11	61738825	61739584	BEST1|FTH1|BEST1	+|-|+	-21849|4072|-21849
CTRL	chr11	61740070	61740773	BEST1|FTH1|BEST1	+|-|+	-23066|5289|-23066
CTRL	chr11	62306771	62307632	AHNAK|AHNAK	-|-	-7131|-7131
CTRL	chr11	62553981	62554506	TMEM223|NXF1|NXF1|TAF6L|TMEM179B	-|-|-|+|+	-5243|-18721|-18721|-15369|630
CTRL	chr11	62608213	62609407	SLC3A2|SLC3A2|SLC3A2|SLC3A2|SLC3A2|STX5|WDR74|SNORD22|SNORD29|SNORD31|SNORD30|SNORD28|SNORD27|SNORD26|SNORD25|SNHG1	+|+|+|+|+|-|-|-|-|-|-|-|-|-|-|-	14707|14707|14707|14707|14707|9250|1182|-11697|-12630|-12055|-12394|-13357|-13745|-14028|-14293|-14550
CTRL	chr11	6340854	6342394	PRKCDBP	-	-116
CTRL	chr11	63625930	63626473	MARK2|MARK2|MARK2|MARK2	+|+|+|+	-19802|-19802|-19802|-19802
CTRL	chr11	63639669	63640151	MARK2	+	16076
CTRL	chr11	63678930	63679389	MARK2|RCOR2	+|-	-23173|-5157
CTRL	chr11	63685145	63686334	NAA40|RCOR2	+|-	20702|1423
CTRL	chr11	63686479	63688285	NAA40|RCOR2	+|-	19059|3066
CTRL	chr11	63712310	63713452	NAA40	+	-6440
CTRL	chr11	63742051	63742643	COX8A|OTUB1|OTUB1	+|+|+	-269|10977|10977
CTRL	chr11	63765974	63766507	COX8A|OTUB1|OTUB1	+|+|+	-24162|-12916|-12916
CTRL	chr11	63784964	63785581
CTRL	chr11	63888015	63888727	FLRT1	+	-17010
CTRL	chr11	63933495	63934342	STIP1|MACROD1	+|-	19668|333
CTRL	chr11	64008180	64010512	PLCB3|TRPT1|NUDT22|NUDT22|FKBP2|TRPT1|TRPT1|TRPT1|TRPT1|PLCB3|VEGFB|FKBP2|DNAJC4|TRPT1|NUDT22|FKBP2|PPP1R14B	+|-|+|+|+|-|-|-|-|+|+|+|+|-|+|+|-	9648|15620|-15609|-15609|-743|15620|15620|15620|16005|9648|-7081|-934|-11594|15620|-15609|241|-5067
CTRL	chr11	64050943	64051288	C11orf20|GPR137|GPR137|GPR137|GPR137|BAD|ESRRA|GPR137|BAD|KCNK4	+|+|+|+|+|-|+|+|-|+	16747|695|2466|1169|1167|-1061|21928|2466|-1061|7677
CTRL	chr11	64073248	64074040	C11orf20|GPR137|GPR137|GPR137|GPR137|BAD|ESRRA|PRDX5|TRMT112|GPR137|BAD|KCNK4|PRDX5|PRDX5	+|+|+|+|+|-|+|+|-|+|-|+|+|+	-5782|-21834|-20063|-21360|-21362|21468|-601|11924|-11389|-20063|21468|-14852|11924|11924
CTRL	chr11	64091458	64092167	C11orf20|ESRRA|PRDX5|TRMT112|CCDC88B|PRDX5|PRDX5	+|+|+|-|+|+|+	-23950|-18769|-6244|6779|15877|-6244|-6244
CTRL	chr11	64102425	64103206	RPS6KA4|RPS6KA4|PRDX5|TRMT112|CCDC88B|PRDX5|PRDX5	+|+|+|-|+|+|+	23809|23809|-17247|17782|4874|-17247|-17247
CTRL	chr11	64121136	64121491	RPS6KA4|RPS6KA4|CCDC88B|MIR1237	+|+|+|+	5311|5311|-13624|14760
CTRL	chr11	642646	642900	DRD4|CDHR5|SCT|CDHR5|CDHR5	+|-|-|-|-	-5469|17706|15600|17706|17706
CTRL	chr11	64305844	64306451	SLC22A11	+	16950
CTRL	chr11	64313781	64314498	SLC22A11	+	8958
CTRL	chr11	64379340	64379962	SLC22A12|SLC22A12	+|+	-21370|-21370
CTRL	chr11	64423715	64424290	NRXN2	-	13215
CTRL	chr11	64426700	64427322	NRXN2	-	16224
CTRL	chr11	64510113	64511434	RASGRP2|RASGRP2|PYGM|PYGM|NRXN2|NRXN2|RASGRP2	-|-|-|-|-|-|-	-1556|-857|-17414|-17414|20113|20113|-2155
CTRL	chr11	64529882	64531450	RASGRP2|RASGRP2|PYGM|SF1|SF1|SF1|PYGM|RASGRP2|SF1|SF1|SF1|SF1|SF1	-|-|-|-|-|-|-|-|-|-|-|-|-	18337|19036|2479|-15272|-14566|-15650|2479|17738|-15650|-15650|-15650|-15650|-15650
CTRL	chr11	64602729	64603441	MEN1|CDC42BPG|MEN1|MEN1|MEN1|MEN1	-|-|-|-|-|-	24897|-8956|24897|24872|24319|24319
CTRL	chr11	64603555	64604177	CDC42BPG	-	-8175
CTRL	chr11	64608998	64609967	CDC42BPG	-	-2559
CTRL	chr11	64610520	64611293	CDC42BPG	-	-1135
CTRL	chr11	64620347	64620775	CDC42BPG	-	8520
CTRL	chr11	64622319	64623190	EHD1|CDC42BPG	-|-	-23437|10713
CTRL	chr11	64623850	64624751	EHD1|CDC42BPG	-|-	-21891|12259
CTRL	chr11	64655060	64655819	EHD1|MIR192|MIR194-2	-|-|-	9248|-3279|-3472
CTRL	chr11	64863337	64864291	TM7SF2|ZFPL1|C11orf2|ZNHIT2|CDCA5	+|+|+|-|-	15526|-12121|-132|-21356|12199
CTRL	chr11	64917208	64917974	SPDYC|SYVN1|SYVN1	+|-|-	20115|15588|15588
CTRL	chr11	64918084	64918913	SPDYC|SYVN1|SYVN1	+|-|-	19208|16495|16495
CTRL	chr11	64974206	64974883	SLC22A20|SLC22A20	+|+	6766|6766
CTRL	chr11	64980775	64981486	SLC22A20|SLC22A20	+|+	180|180
CTRL	chr11	64985049	64985699	SLC22A20|SLC22A20	+|+	-4064|-4064
CTRL	chr11	64987149	64987644	SLC22A20|SLC22A20	+|+	-6086|-6086
CTRL	chr11	64992236	64992872	SLC22A20|SLC22A20	+|+	-11244|-11244
CTRL	chr11	65059224	65059880	CDC42EP2	+	22778
CTRL	chr11	65075563	65076935	CDC42EP2	+	6081
CTRL	chr11	65149365	65150456	SLC25A45|FRMD8|SLC25A45	-|+|-	-232|4130|-232
CTRL	chr11	65154003	65154662	SLC25A45|FRMD8|SLC25A45	-|+|-	4190|-292|4190
CTRL	chr11	65185776	65187103	NEAT1	+	3829
CTRL	chr11	65222374	65223054	MIR612	+	-10786
CTRL	chr11	65244529	65245385	MALAT1	+	20275
CTRL	chr11	65249030	65249379	MALAT1	+	16028
CTRL	chr11	65259108	65259676	MALAT1	+	5840
CTRL	chr11	65261473	65262308	MALAT1	+	3342
CTRL	chr11	65274219	65276245	SCYL1|SCYL1|MALAT1	+|+|+	17315|17315|-10000
CTRL	chr11	65292480	65293243	SCYL1|SCYL1	+|+	-314|-314
CTRL	chr11	65322790	65324002	FAM89B|FAM89B|EHBP1L1|LTBP3|LTBP3|SSSCA1|LTBP3|FAM89B	+|+|+|-|-|+|-|+	16423|16423|20112|-2303|-2303|14546|-2303|16423
CTRL	chr11	65325621	65326247	FAM89B|FAM89B|EHBP1L1|LTBP3|LTBP3|SSSCA1|LTBP3|FAM89B	+|+|+|-|-|+|-|+	13885|13885|17574|235|235|12008|235|13885
CTRL	chr11	65337088	65338397	FAM89B|FAM89B|EHBP1L1|LTBP3|LTBP3|SSSCA1|LTBP3|FAM89B	+|+|+|-|-|+|-|+	2077|2077|5766|12043|12043|200|12043|2077
CTRL	chr11	65342968	65345746	FAM89B|FAM89B|EHBP1L1|LTBP3|LTBP3|KCNK7|SSSCA1|LTBP3|KCNK7|KCNK7|KCNK7|FAM89B	+|+|+|-|-|-|+|-|-|-|-|+	-4538|-4538|-849|18658|18658|-19110|-6415|18658|-19110|-19110|-19110|-4538
CTRL	chr11	65627368	65628732	CTSW|CFL1|EFEMP2|MUS81	+|-|-|+	19233|2246|-12290|-179
CTRL	chr11	65679285	65679773	C11orf68|FIBP|FOSL1|DRAP1|CCDC85B|C11orf68|FIBP	-|-|-|+|+|-|-	-7002|23519|11532|7198|-21655|-7002|23519
CTRL	chr11	65782954	65783942	BANF1|CST6|BANF1|EIF1AD|CATSPER1	+|+|+|-|-	-13899|-3987|-13899|13870|-10540
CTRL	chr11	66025742	66026177	KLC2|KLC2|KLC2|KLC2|RAB1B|CNIH2	+|+|+|+|+|+	-786|-1195|-869|-786|10096|19736
CTRL	chr11	66374572	66375481	CCS|RBM14|CCDC87	+|+|-	-14337|9026|14472
CTRL	chr11	66607721	66608259	RCE1|RCE1|LRFN4	+|+|+	2892|2892|16885
CTRL	chr11	66616631	66616834	RCE1|RCE1|LRFN4	+|+|+	-5850|-5850|8143
CTRL	chr11	66650608	66651577	PC	-	-24248
CTRL	chr11	66659468	66660385	PC	-	-15414
CTRL	chr11	66702059	66702929	PC|PC	-|-	-23353|-23353
CTRL	chr11	66703627	66704506	PC|PC	-|-	-21781|-21781
CTRL	chr11	66717548	66718231	PC|PC|C11orf86	-|-|+	-7958|-7958|24864
CTRL	chr11	66724030	66724852	PC|PC|C11orf86	-|-|+	-1406|-1406|18312
CTRL	chr11	66737279	66739228	PC|PC|C11orf86	-|-|+	12406|12406|4500
CTRL	chr11	66741052	66742225	PC|PC|C11orf86	-|-|+	15791|15791|1115
CTRL	chr11	66742561	66742929	PC|PC|C11orf86	-|-|+	16898|16898|8
CTRL	chr11	66753399	66754143	C11orf86	+	-11018
CTRL	chr11	66821350	66822495	RHOD	+	2366
CTRL	chr11	66823272	66825012	RHOD	+	146
CTRL	chr11	66827219	66828270	RHOD	+	-3456
CTRL	chr11	67006867	67007481
CTRL	chr11	67033053	67033898	ADRBK1|ANKRD13D|ANKRD13D	+|+|+	429|23286|23340
CTRL	chr11	67043291	67044061	ADRBK1|ANKRD13D|ANKRD13D	+|+|+	-9772|13085|13139
CTRL	chr11	67055469	67056142	ADRBK1|SSH3|ANKRD13D|ANKRD13D	+|+|+|+	-21901|15113|956|1010
CTRL	chr11	67057172	67057550	ADRBK1|SSH3|ANKRD13D|ANKRD13D	+|+|+|+	-23457|13557|-600|-546
CTRL	chr11	67074583	67075320	SSH3|ANKRD13D|LOC100130987|ANKRD13D	+|+|+|+	-4033|-18190|10358|-18136
CTRL	chr11	67144625	67145593	PPP1CA|CLCF1|PPP1CA|RAD9A|CLCF1|POLD4|PPP1CA	-|-|-|+|-|-|-	-24267|3461|-24267|14313|3903|24057|-24267
CTRL	chr11	67145997	67147759	PPP1CA|CLCF1|PPP1CA|RAD9A|CLCF1|TBC1D10C|PPP1CA	-|-|-|+|-|+|-	-22498|5230|-22498|12544|5672|24533|-22498
CTRL	chr11	67172063	67172729	PPP1CA|CARNS1|PPP1CA|RPS6KB2|RAD9A|CARNS1|TBC1D10C|PPP1CA	-|+|-|+|+|+|+|-	3020|10752|3020|23538|-12974|10752|-985|3020
CTRL	chr11	67206688	67208341	CORO1B|CARNS1|RPS6KB2|PTPRCAP|CORO1B|CARNS1|CABP4|GPR152	-|+|+|-|-|+|+|-	-3749|-24366|-11580|2361|-3469|-24366|15303|-12686
CTRL	chr11	67231150	67231949	CORO1B|TMEM134|TMEM134|AIP|CORO1B|TMEM134|CABP4|GPR152	-|-|-|+|-|-|+|-	20286|-5182|-5182|18955|20566|-5182|-8732|11349
CTRL	chr11	67258753	67259540	TMEM134|TMEM134|PITPNM1|AIP|PITPNM1|CDK2AP2|TMEM134	-|-|-|+|-|-|-	22415|22415|-13697|-8642|-13697|-16956|22415
CTRL	chr11	67273099	67273862	PITPNM1|AIP|PITPNM1|CDK2AP2|CABP2|CABP2	-|+|-|-|-|-	637|-22976|637|-2622|-17419|-17419
CTRL	chr11	67350937	67351483	GSTP1|NDUFV1|NDUFV1	+|+|+	-145|23112|23112
CTRL	chr11	67437793	67438160	ALDH3B2|ALDH3B2|ACY3	-|-|-	-4126|-10709|19846
CTRL	chr11	67469054	67469767	ALDH3B2	-	20725
CTRL	chr11	67555842	67556411	LOC645332	-	-16681
CTRL	chr11	67576398	67577238	LOC645332	-	4011
CTRL	chr11	67593784	67594296	LOC645332	-	21233
CTRL	chr11	67777528	67778723	ALDH3B1|ALDH3B1|ALDH3B1|NDUFS8|UNC93B1	+|+|+|+|-	-336|-336|-2078|19958|6532
CTRL	chr11	67783802	67786622	ALDH3B1|ALDH3B1|ALDH3B1|NDUFS8|TCIRG1|UNC93B1	+|+|+|+|+|-	-7423|-7423|-9165|12871|21270|13619
CTRL	chr11	67786890	67787792	ALDH3B1|ALDH3B1|ALDH3B1|NDUFS8|TCIRG1|TCIRG1|UNC93B1	+|+|+|+|+|+|-	-9552|-9552|-11294|10742|19141|23105|15748
CTRL	chr11	67805510	67806934	NDUFS8|TCIRG1|TCIRG1	+|+|+	-8139|260|4224
CTRL	chr11	67914335	67915087
CTRL	chr11	67981323	67981698	SUV420H1|SUV420H1	-|-	726|726
CTRL	chr11	68024925	68025541	C11orf24	-	-14236
CTRL	chr11	68121745	68122478
CTRL	chr11	68227063	68227928	PPP6R3|PPP6R3|PPP6R3|PPP6R3|PPP6R3|PPP6R3	+|+|+|+|+|+	690|690|690|690|690|690
CTRL	chr11	68418453	68419522
CTRL	chr11	68606656	68607367	CPT1A|CPT1A	-|-	-2388|-2388
CTRL	chr11	68835806	68837253	TPCN2	+	-20180
CTRL	chr11	68840877	68841694	TPCN2	+	-24936
CTRL	chr11	68883168	68883687
CTRL	chr11	68889962	68890846
CTRL	chr11	68924955	68925737
CTRL	chr11	68934047	68934718
CTRL	chr11	69063981	69064523	MYEOV	+	-2631
CTRL	chr11	69064563	69065289	MYEOV	+	-3305
CTRL	chr11	69065690	69066726	MYEOV	+	-4587
CTRL	chr11	69235139	69236067
CTRL	chr11	69251466	69252612
CTRL	chr11	69295245	69295866
CTRL	chr11	69298845	69299118
CTRL	chr11	69338676	69339600
CTRL	chr11	69409867	69410510
CTRL	chr11	69458983	69459809	CCND1	+	-3524
CTRL	chr11	69500442	69500988	FGF19|ORAOV1	-|-	-18391|10550
CTRL	chr11	69504430	69505059	FGF19|ORAOV1	-|-	-14362|14579
CTRL	chr11	69511358	69512847	FGF19|ORAOV1	-|-	-7004|21937
CTRL	chr11	69515316	69516219	FGF19	-	-3339
CTRL	chr11	69518759	69519800	FGF19	-	173
CTRL	chr11	69635900	69636813	FGF3	-	2164
CTRL	chr11	69682209	69682928
CTRL	chr11	69706047	69707296
CTRL	chr11	69715110	69716024
CTRL	chr11	69720964	69721715
CTRL	chr11	69777422	69778048
CTRL	chr11	69793938	69795363
CTRL	chr11	69795405	69795979
CTRL	chr11	69823531	69824097
CTRL	chr11	70005439	70006739
CTRL	chr11	70037472	70037951	FADD	+	11557
CTRL	chr11	70093689	70094270	PPFIA1|PPFIA1	+|+	22843|22843
CTRL	chr11	70328084	70328655
CTRL	chr11	70373072	70374262
CTRL	chr11	70390483	70391157
CTRL	chr11	70555173	70555771
CTRL	chr11	70952172	70952706	SHANK2	-	16631
CTRL	chr11	71350121	71350583
CTRL	chr11	71503732	71504221	FAM86C|FAM86C|FAM86C	+|+|+	-5420|-5420|-5420
CTRL	chr11	71658286	71659193	RNF121|RNF121|RNF121|LOC100133315	+|+|+|-	-18972|-18972|-18972|19246
CTRL	chr11	71659505	71660013	RNF121|RNF121|RNF121|LOC100133315	+|+|+|-	-19992|-19992|-19992|20266
CTRL	chr11	71950367	71951038	FOLR2|FOLR2|FOLR2|FOLR2|INPPL1|PHOX2A	+|+|+|+|+|-	-22884|-22884|-22884|-22884|-14821|-4518
CTRL	chr11	72354099	72355011	PDE2A|PDE2A	-|-	1051|1068
CTRL	chr11	72430007	72430658	ARAP1|ARAP1	-|-	-3071|-3071
CTRL	chr11	72446554	72447216	ARAP1|ARAP1|ARAP1	-|-|-	-16549|13482|13482
CTRL	chr11	72449279	72449849	ARAP1|ARAP1|ARAP1	-|-|-	-13870|16161|16161
CTRL	chr11	72452953	72454128	ARAP1|ARAP1|ARAP1	-|-|-	-9894|20137|20137
CTRL	chr11	72485403	72486049	ARAP1|STARD10	-|-	22292|-19024
CTRL	chr11	72487187	72487831	ARAP1|STARD10	-|-	24075|-17241
CTRL	chr11	72487874	72489489	STARD10	-	-16069
CTRL	chr11	72502245	72502722	STARD10|ATG16L2	-|+	-2267|22967
CTRL	chr11	727884	728691	TALDO1|EPS8L2	+|+	19144|-22168
CTRL	chr11	72951037	72951669	P2RY2|P2RY2|P2RY2|P2RY6|P2RY6	+|+|+|+|+	-22010|-21852|-22010|24216|24216
CTRL	chr11	72960285	72960883	P2RY6|P2RY6|P2RY6|P2RY6	+|+|+|+	22662|14985|14985|20354
CTRL	chr11	73018317	73018572	ARHGEF17	+	1218
CTRL	chr11	73045577	73045982
CTRL	chr11	73086213	73086891	RELT|RELT	+|+	1160|852
CTRL	chr11	73087807	73088641	RELT|RELT	+|+	-512|-820
CTRL	chr11	73693849	73695028	UCP2	-	549
CTRL	chr11	73999096	73999824	P4HA3	-	-23239
CTRL	chr11	74204221	74204898	LIPT2	-	-196
CTRL	chr11	74344407	74345298
CTRL	chr11	74383788	74385024
CTRL	chr11	75506355	75506817	UVRAG	+	19625
CTRL	chr11	75944870	75945567
CTRL	chr11	75946323	75947115
CTRL	chr11	75976805	75977622
CTRL	chr11	75980196	75980914
CTRL	chr11	75981473	75981985
CTRL	chr11	76472581	76473381	TSKU	+	21303
CTRL	chr11	76476792	76478088	TSKU	+	16844
CTRL	chr11	76479965	76482729	TSKU	+	12937
CTRL	chr11	76483194	76484289	TSKU	+	10543
CTRL	chr11	76513548	76514147	TSKU	+	-19563
CTRL	chr11	76518126	76518653	TSKU	+	-24105
CTRL	chr11	76731056	76731811	B3GNT6	+	14001
CTRL	chr11	76783745	76784632	CAPN5	+	-6197
CTRL	chr11	77421305	77421711
CTRL	chr11	77463383	77464014
CTRL	chr11	78127741	78128205	GAB2	-	-895
CTRL	chr11	7998727	7999447	EIF3F|NLRP10	+|-	9779|14028
CTRL	chr11	80009023	80009978
CTRL	chr11	8051401	8051987	TUB	+	8485
CTRL	chr11	80584274	80584769
CTRL	chr11	8089582	8090888	TUB	+	12673
CTRL	chr11	8250748	8251418
CTRL	chr11	82611376	82612072	PRCP|C11orf82|PRCP	-|+|-	167|1012|167
CTRL	chr11	83422074	83422900
CTRL	chr11	8350242	8350953
CTRL	chr11	8353216	8353715
CTRL	chr11	86382425	86383208	ME3|ME3|ME3	-|-|-	-424|-862|-611
CTRL	chr11	864071	865148	TSPAN4|TSPAN4|TSPAN4|TSPAN4|TSPAN4|TSPAN4|TSPAN4|POLR2L	+|+|+|+|+|+|+|-	-20529|-21669|-21669|-20164|-21786|-21786|-21786|22080
CTRL	chr11	86443906	86444263
CTRL	chr11	86446934	86447658
CTRL	chr11	86454247	86455337
CTRL	chr11	86500933	86501816	PRSS23	+	10116
CTRL	chr11	86506577	86507498	PRSS23	+	4453
CTRL	chr11	86666667	86667283	FZD4	-	542
CTRL	chr11	8710109	8710874	RPL27A|SNORA3|SNORA45	+|+|+	-6497|-4718|-3506
CTRL	chr11	8835050	8836813	ST5|ST5	-|-	3049|3707
CTRL	chr11	89169189	89169642
CTRL	chr11	9241080	9241613
CTRL	chr11	93394486	93395313	KIAA1731	+	-84
CTRL	chr11	9385622	9386443	IPO7	+	20136
CTRL	chr11	94470432	94470852
CTRL	chr11	9482827	9483649	ZNF143|LOC644656	+|-	-727|993
CTRL	chr11	95176744	95177034
CTRL	chr11	95245153	95246384
CTRL	chr11	9634617	9635411
CTRL	chr11	96492893	96493600
CTRL	chr11	9779465	9780959	LOC440028|LOC283104	-|+	-868|-373
CTRL	chr11	979995	980645
CTRL	chr11	98704038	98704989
CTRL	chr11	98705297	98706516
CTRL	chr12	100791848	100792482
CTRL	chr12	102270824	102271481	DRAM1	+	-48
CTRL	chr12	104770492	104770988
CTRL	chr12	104802328	104802796
CTRL	chr12	105065414	105065960
CTRL	chr12	10590238	10590744	KLRC1|KLRC2|KLRC3|KLRC1|KLRC3|KLRC1|KLRC1	-|-|-|-|-|-|-	-15488|1899|17297|-15488|17297|-16724|-16724
CTRL	chr12	106505977	106506721
CTRL	chr12	107161702	107162286	RIC8B	+	6404
CTRL	chr12	10869252	10870029	CSDA|CSDA	-|-	-6313|-6313
CTRL	chr12	109125805	109126393	CORO1C	-	804
CTRL	chr12	109231976	109232601	SSH1|SSH1|SSH1	-|-|-	-19071|10961|-19071
CTRL	chr12	109247784	109248929	SSH1|SSH1	-|-	-3003|-3003
CTRL	chr12	109592447	109593120	ACACB	+	-15582
CTRL	chr12	110546523	110547628	IFT81|IFT81|IFT81	+|+|+	15064|15064|15064
CTRL	chr12	110684633	110685841
CTRL	chr12	110686663	110687302
CTRL	chr12	110690889	110691422
CTRL	chr12	110704790	110705333	ATP2A2|ATP2A2|ATP2A2	+|+|+	13970|13970|13970
CTRL	chr12	110975634	110976124
CTRL	chr12	111798918	111800523	FAM109A|FAM109A|FAM109A	-|-|-	-7205|-7205|-7205
CTRL	chr12	111831699	111832226	SH2B3	+	11789
CTRL	chr12	111834818	111835391	SH2B3	+	8647
CTRL	chr12	112035732	112035995	ATXN2	-	-1617
CTRL	chr12	112053917	112054473	ATXN2	-	16715
CTRL	chr12	112549783	112550895	TRAFD1|TRAFD1|NAA25	+|+|-	13009|13009|3704
CTRL	chr12	112820147	112820667	C12orf51	-	511
CTRL	chr12	113851322	113852016	SDS|SDSL	-|+	9977|8546
CTRL	chr12	113853647	113854451	SDS|SDSL	-|+	12357|6166
CTRL	chr12	113859555	113860387	SDS|SDSL	-|+	18279|244
CTRL	chr12	113944689	113945135
CTRL	chr12	115351836	115352508
CTRL	chr12	115813428	115813824
CTRL	chr12	115822270	115822617
CTRL	chr12	116844378	116844726
CTRL	chr12	117925071	117925476
CTRL	chr12	118124535	118125202
CTRL	chr12	120675216	120676327	PXN	-	-12186
CTRL	chr12	120868302	120869252	COX6A1|TRIAP1|GATC|GATC	+|-|+|+	7126|-15438|15463|15463
CTRL	chr12	121957935	121958508
CTRL	chr12	122154870	122155513	TMEM120B	+	-4534
CTRL	chr12	122186186	122187147
CTRL	chr12	122231972	122232420	SETD1B|RHOF|LOC338799	+|-|-	10441|602|-9194
CTRL	chr12	122237897	122238635	SETD1B|RHOF|LOC338799	+|-|-	4371|6672|-3124
CTRL	chr12	122461847	122462635	BCL7A|BCL7A	+|+	-2381|-2381
CTRL	chr12	122464161	122464692	BCL7A|BCL7A	+|+	-4566|-4566
CTRL	chr12	122467602	122468370	BCL7A|BCL7A	+|+	-8126|-8126
CTRL	chr12	122614426	122615089
CTRL	chr12	122984519	122985784	ZCCHC8	-	-367
CTRL	chr12	123428944	123429681	ABCB9|ABCB9	-|-	-21744|-21744
CTRL	chr12	123431049	123431719	ABCB9|ABCB9	-|-	-19672|-19672
CTRL	chr12	123448878	123449550	ARL6IP4|ARL6IP4|ARL6IP4|ARL6IP4|ABCB9|ABCB9|OGFOD2|ABCB9	+|+|+|+|-|-|+|-	15665|15665|15665|15665|-1842|-1842|10139|-10538
CTRL	chr12	123482389	123483316	ARL6IP4|ARL6IP4|ARL6IP4|ARL6IP4|OGFOD2|ABCB9|MIR4304	+|+|+|+|+|-|-	-17973|-17973|-17973|-17973|-23499|23100|-12423
CTRL	chr12	123534826	123535638
CTRL	chr12	123540457	123540987
CTRL	chr12	123547226	123547891
CTRL	chr12	123591358	123591906	PITPNM2	-	-3343
CTRL	chr12	124066729	124067300	TMED2|DDX55	+|+	2061|19657
CTRL	chr12	124858901	124859887
CTRL	chr12	124873900	124874625
CTRL	chr12	124881902	124882630
CTRL	chr12	124897216	124897754
CTRL	chr12	124907241	124908315
CTRL	chr12	124908884	124909471
CTRL	chr12	124941978	124942957
CTRL	chr12	124965518	124966565
CTRL	chr12	124977516	124977862
CTRL	chr12	124980050	124980590
CTRL	chr12	124994096	124995351
CTRL	chr12	125012316	125012972
CTRL	chr12	125015325	125015840
CTRL	chr12	125022470	125023823
CTRL	chr12	125052494	125053561	NCOR2|NCOR2	-|-	1017|1017
CTRL	chr12	125110421	125111259
CTRL	chr12	125160241	125160936
CTRL	chr12	125170491	125170833
CTRL	chr12	125181362	125181987
CTRL	chr12	125187999	125188949
CTRL	chr12	125194655	125195158
CTRL	chr12	125204613	125206137
CTRL	chr12	125231833	125232528
CTRL	chr12	125260132	125261227
CTRL	chr12	125265472	125266303
CTRL	chr12	125312072	125313593
CTRL	chr12	125318020	125318854
CTRL	chr12	125346194	125346422	SCARB1|SCARB1	-|-	-2211|-2211
CTRL	chr12	125398366	125400030	UBC	-	-389
CTRL	chr12	125423638	125424407	UBC	-	24435
CTRL	chr12	12603145	12603540
CTRL	chr12	12972576	12973327	DDX47|DDX47	+|+	-6672|-6672
CTRL	chr12	12976178	12976591	DDX47|DDX47	+|+	-10105|-10105
CTRL	chr12	130144465	130144965
CTRL	chr12	13024755	13025965	GPRC5A|RPL13AP20	+|+	18595|3050
CTRL	chr12	13043653	13044762	GPRC5A|RPL13AP20|MIR614	+|+|+	-252|-15797|24555
CTRL	chr12	130612801	130613630
CTRL	chr12	130617499	130618011
CTRL	chr12	130624392	130625254	FZD10|FLJ31485	+|-	22208|-21400
CTRL	chr12	130686661	130688289
CTRL	chr12	130688786	130689520
CTRL	chr12	131266702	131267469
CTRL	chr12	131400822	131401424
CTRL	chr12	131417897	131418614	GPR133	+	20196
CTRL	chr12	131519245	131519962
CTRL	chr12	131702716	131705115
CTRL	chr12	131754651	131755528
CTRL	chr12	131762520	131763459
CTRL	chr12	131772071	131773223
CTRL	chr12	131848417	131849076
CTRL	chr12	131866759	131868209
CTRL	chr12	131873437	131874211
CTRL	chr12	131928986	131930226
CTRL	chr12	132108272	132109238
CTRL	chr12	132130785	132131557
CTRL	chr12	132337068	132337881	MMP17	+	-24534
CTRL	chr12	132338231	132339312
CTRL	chr12	132344666	132345909
CTRL	chr12	132380336	132381682	ULK1	+	-1731
CTRL	chr12	132396738	132397772	PUS1|PUS1|ULK1|PUS1	+|+|+|+	16542|16489|-17977|16557
CTRL	chr12	132646928	132648131	NOC4L|DDX51	+|-	-18537|18649
CTRL	chr12	132823923	132824899
CTRL	chr12	132835697	132836911	LOC100130238	+	15672
CTRL	chr12	132861475	132862255	LOC100130238	+	-9889
CTRL	chr12	132927624	132928762	GALNT9	-	22288
CTRL	chr12	132966870	132967497
CTRL	chr12	132970023	132971164
CTRL	chr12	133081622	133082340	FBRSL1	+	-14825
CTRL	chr12	133096734	133097792
CTRL	chr12	133177561	133178352	LOC645277|P2RX2|P2RX2|P2RX2|P2RX2|P2RX2|P2RX2	-|+|+|+|+|+|+	-9081|17446|17446|17446|17446|17446|17446
CTRL	chr12	133191379	133192700	LOC645277|P2RX2|P2RX2|P2RX2|P2RX2|P2RX2|P2RX2	-|+|+|+|+|+|+	5002|3363|3363|3363|3363|3363|3363
CTRL	chr12	14922843	14923392	HIST4H4|H2AFJ|H2AFJ	-|+|+	-948|4152|4152
CTRL	chr12	15305875	15306341
CTRL	chr12	1608988	1609945	LOC100292680	+	190
CTRL	chr12	176121	176709	IQSEC3|IQSEC3	+|+	-367|10126
CTRL	chr12	20494951	20495566
CTRL	chr12	20543413	20543823	PDE3A	+	-21422
CTRL	chr12	20782432	20783076
CTRL	chr12	233560	233818	LOC574538	-	-24643
CTRL	chr12	2374109	2374565
CTRL	chr12	25538966	25539667
CTRL	chr12	25801587	25802084	IFLTD1	-	347
CTRL	chr12	27702534	27703192
CTRL	chr12	280918	282262	LOC574538	-	23258
CTRL	chr12	282308	283877	LOC574538	-	24760
CTRL	chr12	285295	286304
CTRL	chr12	288491	289568
CTRL	chr12	290986	292147
CTRL	chr12	31086013	31086403	TSPAN11	+	-6371
CTRL	chr12	32589793	32590323
CTRL	chr12	39836318	39837540	KIF21A|KIF21A|KIF21A|KIF21A	-|-|-|-	-263|-263|-263|-263
CTRL	chr12	43732412	43733084
CTRL	chr12	45610340	45610677	ANO6|ANO6|ANO6|PLEKHA9	+|+|+|-	-739|-739|-633|719
CTRL	chr12	46120537	46122070	ARID2|LOC400027	+|-	2316|-401
CTRL	chr12	46122258	46122939	ARID2|LOC400027	+|-	1021|894
CTRL	chr12	46383494	46384917	SRSF2IP	-	-196
CTRL	chr12	46613372	46614120
CTRL	chr12	46764577	46765999	SLC38A2	-	-1357
CTRL	chr12	46776734	46779850	SLC38A2	-	11647
CTRL	chr12	46823788	46825017
CTRL	chr12	46886901	46888040
CTRL	chr12	47353267	47353958
CTRL	chr12	47357602	47358230
CTRL	chr12	48146881	48148202	RAPGEF3|RAPGEF3|RAPGEF3|SLC48A1	-|-|-|+	-5348|-4640|-4703|19425
CTRL	chr12	48152543	48153168	RAPGEF3|RAPGEF3|RAPGEF3|SLC48A1	-|-|-|+	-34|674|611|14111
CTRL	chr12	48196187	48196792	HDAC7|HDAC7	-|-	-17274|-17274
CTRL	chr12	48264061	48264720
CTRL	chr12	48340374	48341023	TMEM106C|TMEM106C|TMEM106C|TMEM106C	+|+|+|+	16631|16631|16631|16631
CTRL	chr12	48381933	48382579	TMEM106C|TMEM106C|TMEM106C|COL2A1|TMEM106C|COL2A1	+|+|+|-|+|-	-24927|-24927|-24927|-16029|-24927|-16029
CTRL	chr12	48744048	48744509	ZNF641|ZNF641|ZNF641|H1FNT	-|-|-|+	-396|-751|-396|-21516
CTRL	chr12	48744846	48745235	ZNF641|ZNF641|ZNF641|H1FNT	-|-|-|+	366|11|366|-22278
CTRL	chr12	49245495	49246226	DDX23|RND1	-|-	-97|-13793
CTRL	chr12	49366841	49367694	ARF3|WNT10B|WNT1	-|-|+	16015|1626|4968
CTRL	chr12	49658180	49659753	TUBA1C	+	-102
CTRL	chr12	50194312	50194708
CTRL	chr12	50262817	50263996
CTRL	chr12	50288159	50288626	FAIM2|LOC283332	-|-	-9328|-17254
CTRL	chr12	50615000	50615619	LIMA1|MIR1293	-|-	-1179|-12686
CTRL	chr12	50705943	50706495
CTRL	chr12	50753238	50754021
CTRL	chr12	50794445	50795027	FAM186A|LARP4|LARP4|LARP4|LARP4|LARP4|LARP4|LARP4	-|+|+|+|+|+|+|+	4331|-145|-145|-145|-145|-145|-145|-145
CTRL	chr12	50961408	50962077
CTRL	chr12	51009749	51010290
CTRL	chr12	51157403	51159045	ATF1	+	-436
CTRL	chr12	51180222	51181120	ATF1	+	-22883
CTRL	chr12	51182108	51183133	ATF1	+	-24832
CTRL	chr12	51418480	51419205	SLC11A2|LETMD1|SLC11A2|SLC11A2|SLC11A2|SLC11A2|SLC11A2|SLC11A2|LETMD1|SLC11A2|SLC11A2	-|+|-|-|-|-|-|-|+|-|-	-1357|23241|-3216|-1357|-1357|-1357|-1082|15789|23241|-1357|-1357
CTRL	chr12	51441589	51442927	SLC11A2|LETMD1|SLC11A2|SLC11A2|SLC11A2|SLC11A2|SLC11A2|LETMD1|SLC11A2|SLC11A2	-|+|-|-|-|-|-|+|-|-	22059|-175|20200|22059|22059|22059|22334|-175|22059|22059
CTRL	chr12	52444138	52445504	C12orf44|NR4A1|C12orf44|NR4A1	+|+|+|+	18936|369|18936|369
CTRL	chr12	52456662	52457492	C12orf44|NR4A1|C12orf44|NR4A1	+|+|+|+	6680|-11887|6680|-11887
CTRL	chr12	52457626	52458652	C12orf44|NR4A1|C12orf44|NR4A1	+|+|+|+	5618|-12949|5618|-12949
CTRL	chr12	52537381	52538153
CTRL	chr12	52538250	52539301
CTRL	chr12	52543824	52545249
CTRL	chr12	52545624	52546279
CTRL	chr12	52549831	52551493
CTRL	chr12	52557597	52558434
CTRL	chr12	52565748	52566570	KRT80|KRT80	-|-	-19625|-19625
CTRL	chr12	52575544	52577331	KRT80|KRT80	-|-	-9347|-9347
CTRL	chr12	52577382	52578322	KRT80|KRT80	-|-	-7932|-7932
CTRL	chr12	52579527	52581102	KRT80|KRT80|LOC283404	-|-|+	-5470|-5470|24399
CTRL	chr12	52585215	52586954	KRT80|KRT80|LOC283404	-|-|+	300|300|18629
CTRL	chr12	52599383	52600057	KRT80|KRT80|LOC283404	-|-|+	13936|13936|4993
CTRL	chr12	52601473	52602065	KRT80|KRT80|LOC283404	-|-|+	15985|15985|2944
CTRL	chr12	52609343	52610437	KRT80|KRT7|KRT80|LOC283404	-|+|-|+	24106|17063|24106|-5177
CTRL	chr12	52610793	52611282	KRT7|LOC283404	+|+	15916|-6324
CTRL	chr12	52640956	52641627	KRT7	+	-14338
CTRL	chr12	52694522	52694858	KRT81|KRT83|KRT86	-|-|+	9391|-20492|958
CTRL	chr12	52726964	52727503	KRT83	-	12051
CTRL	chr12	52922484	52923379	KRT5|KRT71	-|-	8688|-24000
CTRL	chr12	53255716	53256180	KRT78	-	13170
CTRL	chr12	53264057	53264766	KRT78	-	21633
CTRL	chr12	53265029	53265867	KRT78	-	22670
CTRL	chr12	53267945	53268474
CTRL	chr12	53363235	53364212	KRT18|KRT18	+|+	-20881|-21069
CTRL	chr12	53365200	53366152	KRT18|KRT18	+|+	-22834|-23022
CTRL	chr12	53444450	53446080	TENC1|TENC1|TENC1|LOC283335	+|+|+|-	-2533|-1431|-4456|-2957
CTRL	chr12	53446885	53447964	TENC1|TENC1|TENC1|LOC283335	+|+|+|-	-4692|-3590|-6615|-798
CTRL	chr12	53472529	53473853	IGFBP6|SOAT2|SPRYD3|LOC283335	+|+|-|-	18244|24082|-13|24969
CTRL	chr12	53539120	53539935
CTRL	chr12	53568728	53569486	ZNF740|CSAD	+|-	5427|-5323
CTRL	chr12	53573964	53575226	ZNF740|CSAD	+|-	-61|165
CTRL	chr12	53621183	53622060	ITGB7|RARG|RARG|MFSD5|MFSD5	-|-|-|+|+	20621|-4415|7471|23748|24254
CTRL	chr12	53626978	53627836	RARG|RARG|MFSD5|MFSD5	-|-|+|+	1371|13257|17962|18468
CTRL	chr12	53875844	53876491	MAP3K12|TARBP2|MAP3K12|TARBP2|TARBP2	-|+|-|+|+	-17277|18537|-17277|18537|19209
CTRL	chr12	54261225	54261789
CTRL	chr12	54371553	54372195	HOXC9|HOXC11|HOXC10|HOXC12|HOTAIR|MIR196A2	+|+|+|+|-|+	22002|-4965|7071|-23161|9359|13647
CTRL	chr12	54377017	54377563	HOXC9|HOXC11|HOXC10|HOTAIR|MIR196A2	+|+|+|-|+	16586|-10381|1655|14775|8231
CTRL	chr12	54379907	54380431	HOXC9|HOXC11|HOXC10|HOXC8|HOTAIR|MIR196A2	+|+|+|+|-|+	13707|-13260|-1224|22720|17654|5352
CTRL	chr12	54387935	54390195	HOXC9|HOXC11|HOXC4|HOXC10|HOXC8|HOXC6|HOXC5|MIR196A2	+|+|+|+|+|+|+|+	4811|-22156|21576|-10120|13824|21576|21576|-3544
CTRL	chr12	54652712	54653508	CBX5|CBX5|HNRNPA1|CBX5|HNRNPA1|HNRPA1L-2	-|-|+|-|+|+	-260|-219|21377|-20805|21377|21422
CTRL	chr12	54656002	54656885	CBX5|CBX5|HNRNPA1|CBX5|HNRNPA1|HNRPA1L-2	-|-|+|-|+|+	3073|3114|18044|-17472|18044|18089
CTRL	chr12	54697568	54698498	NFE2|HNRNPA1|NFE2|CBX5|COPZ1|HNRNPA1|HNRPA1L-2	-|+|-|-|+|+|+	3242|-23546|8489|24118|20877|-23546|-23501
CTRL	chr12	54764111	54764527	ZNF385A|ZNF385A|ZNF385A|GPR84	-|-|-|-	-20764|-20764|-14162|6049
CTRL	chr12	54767279	54767913	ZNF385A|ZNF385A|ZNF385A|GPR84	-|-|-|-	-17487|-17487|-10885|9326
CTRL	chr12	54768036	54768926	ZNF385A|ZNF385A|ZNF385A|GPR84	-|-|-|-	-16602|-16602|-10000|10211
CTRL	chr12	54770254	54770774	ZNF385A|ZNF385A|ZNF385A|GPR84	-|-|-|-	-14569|-14569|-7967|12244
CTRL	chr12	54772515	54773837	ZNF385A|ZNF385A|ZNF385A|GPR84	-|-|-|-	-11907|-11907|-5305|14906
CTRL	chr12	54814595	54815725	ITGA5	-	2110
CTRL	chr12	56367062	56368530	SUOX|SUOX|SUOX|CDK2|RAB5B|SILV|CDK2	+|+|+|+|+|-|+	23246|23246|23246|-7241|65|7970|-7241
CTRL	chr12	56400639	56401313	SUOX|SUOX|SUOX|IKZF4	+|+|+|+	-9934|-9934|-9934|13712
CTRL	chr12	56660480	56661569	COQ10A|COQ10A|ANKRD52	+|+|-	42|-383|8881
CTRL	chr12	57915800	57916421	DDIT3|DDIT3|DDIT3|DDIT3|DDIT3|DDIT3|DCTN2|MBD6	-|-|-|-|-|-|-|+	1810|1810|1810|1810|1810|1810|-24868|548
CTRL	chr12	58258799	58259744	CTDSP2	-	18524
CTRL	chr12	58275216	58275689
CTRL	chr12	63096056	63096956
CTRL	chr12	63179600	63180598
CTRL	chr12	63293553	63293882
CTRL	chr12	6338123	6338979
CTRL	chr12	6339580	6340194
CTRL	chr12	6373565	6374641
CTRL	chr12	6377784	6378195
CTRL	chr12	6381794	6382571
CTRL	chr12	64311764	64312274
CTRL	chr12	6472798	6473381	SCNN1A|TNFRSF1A|SCNN1A|SCNN1A|LTBR	-|-|-|-|+	-11816|21806|-13434|-11301|20267
CTRL	chr12	6480180	6480722	SCNN1A|SCNN1A|SCNN1A|LTBR	-|-|-|+	-4454|-6072|-3939|12905
CTRL	chr12	65019123	65019781	RASSF3|MIR548C	+|+	-15160|-3164
CTRL	chr12	65926897	65927794
CTRL	chr12	6832914	6833688	COPS7A|COPS7A|COPS7A|COPS7A|C12orf53	+|+|+|+|-	147|-152|-57|-122|23489
CTRL	chr12	685016	685851
CTRL	chr12	68891051	68891804
CTRL	chr12	69281936	69282392
CTRL	chr12	69283303	69283971
CTRL	chr12	70446544	70447373
CTRL	chr12	73757	74967	LOC100288778	+	13621
CTRL	chr12	76017313	76017924
CTRL	chr12	77459308	77459966	E2F7	-	277
CTRL	chr12	79693967	79694555
CTRL	chr12	87120925	87121383
CTRL	chr12	88149841	88150224
CTRL	chr12	88220037	88220440
CTRL	chr12	89511209	89511963
CTRL	chr12	89573749	89574425
CTRL	chr12	90150391	90150724
CTRL	chr12	90162892	90163672
CTRL	chr12	90484719	90485474
CTRL	chr12	925490	925786
CTRL	chr12	93364705	93365298
CTRL	chr12	94493973	94494647
CTRL	chr12	96026974	96027253
CTRL	chr12	96047695	96048362
CTRL	chr13	100632240	100632910	ZIC2|ZIC5	+|-	1743|8397
CTRL	chr13	101044887	101045455
CTRL	chr13	101197296	101197895	A2LD1	-	11539
CTRL	chr13	102301478	102302515
CTRL	chr13	103549873	103550653	LOC121952	+	-17815
CTRL	chr13	103553963	103554878	LOC121952	+	-21972
CTRL	chr13	107009569	107010241	LOC728192	+	19005
CTRL	chr13	109430390	109430917
CTRL	chr13	109554946	109555509
CTRL	chr13	109639894	109640374
CTRL	chr13	109895524	109896402
CTRL	chr13	109898215	109899009
CTRL	chr13	109916990	109917911
CTRL	chr13	109922977	109923258
CTRL	chr13	110132319	110133004
CTRL	chr13	110228488	110229277
CTRL	chr13	110911518	110912024
CTRL	chr13	110913865	110914420
CTRL	chr13	110972376	110972949	COL4A1|COL4A2	-|+	13166|-13032
CTRL	chr13	110978600	110979993	COL4A1|COL4A2	-|+	19800|-19666
CTRL	chr13	110994140	110994615
CTRL	chr13	111064173	111065154
CTRL	chr13	111145775	111146700
CTRL	chr13	111148584	111150636
CTRL	chr13	111172771	111173676
CTRL	chr13	111176770	111177762
CTRL	chr13	111178106	111178883
CTRL	chr13	111179504	111180289
CTRL	chr13	111180672	111181051
CTRL	chr13	111199238	111200124	RAB20	-	-14390
CTRL	chr13	112830000	112831384
CTRL	chr13	112858961	112859702
CTRL	chr13	112980485	112981210
CTRL	chr13	113299653	113300086	C13orf35	+	1488
CTRL	chr13	113305570	113306208	C13orf35	+	-4532
CTRL	chr13	113365695	113366555	ATP11A|ATP11A	+|+	-21483|-21483
CTRL	chr13	113596638	113597340
CTRL	chr13	113688539	113689839
CTRL	chr13	113719680	113720859
CTRL	chr13	113732028	113732773
CTRL	chr13	113807528	113808287	PROZ	+	5060
CTRL	chr13	113815949	113817240	PROZ	+	-3627
CTRL	chr13	113830604	113830952	PROZ	+	-17811
CTRL	chr13	113862713	113863623	CUL4A|PCID2|PCID2|CUL4A|PCID2	+|-|-|+|-	762|139|139|-83|139
CTRL	chr13	113967892	113969410	LAMP1	+	-17183
CTRL	chr13	114064662	114066601
CTRL	chr13	114102927	114104294	ADPRHL1|ADPRHL1	-|-	-4229|153
CTRL	chr13	114143554	114144455	DCUN1D2|TMCO3	-|+	-1019|1303
CTRL	chr13	114144670	114145974	DCUN1D2|TMCO3	-|+	299|-15
CTRL	chr13	114214674	114215087	TFDP1|TFDP1	+|+	24175|24122
CTRL	chr13	114301598	114302394	ATP4B|GRK1	-|+	-10517|19600
CTRL	chr13	114445044	114445471	FAM70B|LOC100130386	+|-	16958|-8805
CTRL	chr13	114515595	114516165	GAS6|GAS6	-|-	-23137|-20834
CTRL	chr13	114520511	114520920	GAS6|GAS6	-|-	-18302|-15999
CTRL	chr13	114523712	114525011	GAS6|GAS6	-|-	-14656|-12353
CTRL	chr13	114533016	114534097	GAS6|GAS6	-|-	-5461|-3158
CTRL	chr13	114542786	114544384	GAS6|GAS6|GAS6	-|-|-	-23461|4568|6871
CTRL	chr13	114618792	114619708
CTRL	chr13	114743858	114744695
CTRL	chr13	114745933	114747039
CTRL	chr13	114780333	114782047
CTRL	chr13	114797497	114798253
CTRL	chr13	114804607	114805197
CTRL	chr13	114829324	114830742
CTRL	chr13	114830802	114831177
CTRL	chr13	114844081	114844967
CTRL	chr13	24133097	24133634	TNFRSF19|TNFRSF19	+|+	20273|11357
CTRL	chr13	28195718	28195929	POLR1D|POLR1D|LNX2	+|+|-	205|179|1103
CTRL	chr13	30912553	30913203
CTRL	chr13	33699891	33700723
CTRL	chr13	34216894	34217245
CTRL	chr13	45391531	45391829
CTRL	chr13	48611907	48612507	NUDT15	+	-505
CTRL	chr13	49300946	49301891	CYSLTR2	+	-20468
CTRL	chr13	52359982	52360589	DHRS12|DHRS12	-|-	-17949|-18008
CTRL	chr13	58334253	58334917
CTRL	chr13	58374410	58374999
CTRL	chr13	59017796	59018111
CTRL	chr13	59684615	59685436
CTRL	chr13	59686366	59686781
CTRL	chr13	60097956	60098484
CTRL	chr13	64009614	64010499
CTRL	chr13	74702285	74702764	KLF12	-	-5542
CTRL	chr13	76362506	76363220
CTRL	chr13	77566077	77566761	CLN5	+	-361
CTRL	chr13	87776137	87776759
CTRL	chr13	92120497	92121029
CTRL	chr13	92299503	92300027
CTRL	chr13	95644257	95645312
CTRL	chr13	95649280	95649786
CTRL	chr13	95923119	95924433
CTRL	chr13	95948656	95949175	ABCC4|ABCC4	-|-	-4772|-4772
CTRL	chr13	95966705	95967209	ABCC4|ABCC4	-|-	13270|13270
CTRL	chr13	97911838	97912686
CTRL	chr13	98627954	98628824	IPO5	+	-22461
CTRL	chr13	99119818	99120160
CTRL	chr13	99135147	99135861
CTRL	chr13	99136575	99137783
CTRL	chr13	99224198	99224749	STK24	-	-4923
CTRL	chr14	100018773	100019631
CTRL	chr14	100029532	100029868
CTRL	chr14	100035918	100036846
CTRL	chr14	100040227	100041395
CTRL	chr14	100041444	100041960
CTRL	chr14	100053093	100054212	CCDC85C	-	-17075
CTRL	chr14	100196161	100197664
CTRL	chr14	100218130	100219347
CTRL	chr14	100220429	100221240
CTRL	chr14	100221930	100222957
CTRL	chr14	100484754	100485382
CTRL	chr14	100534274	100534677	EVL	+	-2725
CTRL	chr14	100542653	100543525	EVL	+	-11339
CTRL	chr14	100574541	100574915
CTRL	chr14	100670607	100671424
CTRL	chr14	100842299	100842697	WDR25|WARS|WDR25|WARS|WARS|WARS	+|-|+|-|-|-	256|571|334|-182|-182|571
CTRL	chr14	100847867	100848838	WDR25|WARS|WDR25|WARS|WARS|WARS	+|-|+|-|-|-	-5598|6425|-5520|5672|5672|6425
CTRL	chr14	100850046	100850940	WDR25|WARS|WDR25|WARS|WARS|WARS	+|-|+|-|-|-	-7739|8566|-7661|7813|7813|8566
CTRL	chr14	100872901	100873864
CTRL	chr14	100937870	100938880
CTRL	chr14	101015827	101016557	BEGAIN|BEGAIN	-|-	-18215|-19939
CTRL	chr14	101020094	101021195	BEGAIN|BEGAIN	-|-	-13763|-15487
CTRL	chr14	101021712	101023999	BEGAIN|BEGAIN	-|-	-11552|-13276
CTRL	chr14	101039784	101040912	BEGAIN|BEGAIN	-|-	5941|4217
CTRL	chr14	101050449	101051163	BEGAIN|BEGAIN	-|-	16399|14675
CTRL	chr14	101106866	101107941	C14orf70	+	16201
CTRL	chr14	101158932	101159938
CTRL	chr14	101172031	101172349	DLK1	+	21011
CTRL	chr14	101941611	101943775
CTRL	chr14	101947099	101947972
CTRL	chr14	102094573	102095119
CTRL	chr14	102414256	102415108	DYNC1H1	+	16182
CTRL	chr14	102431105	102432413	DYNC1H1	+	-895
CTRL	chr14	102976873	102977783	ANKRD9	-	1200
CTRL	chr14	102992189	102992881	ANKRD9|MIR4309	-|+	16407|13445
CTRL	chr14	103009601	103010163	MIR4309	+	-3902
CTRL	chr14	103057044	103058687	RCOR1	+	1367
CTRL	chr14	103096058	103096705
CTRL	chr14	103539078	103542704	CDC42BPB	-	17149
CTRL	chr14	103550982	103552359	C14orf73	+	14810
CTRL	chr14	103552822	103553419	C14orf73	+	13360
CTRL	chr14	103553435	103554023	C14orf73	+	12751
CTRL	chr14	103556935	103559032	C14orf73	+	8497
CTRL	chr14	103559536	103560687	C14orf73	+	6369
CTRL	chr14	103570093	103570718	C14orf73|TNFAIP2	+|+	-3925|22258
CTRL	chr14	103570992	103572813	C14orf73|TNFAIP2	+|+	-5422|20761
CTRL	chr14	103573767	103574136	C14orf73|TNFAIP2	+|+	-7471|18712
CTRL	chr14	103574497	103575548	C14orf73|TNFAIP2	+|+	-8542|17641
CTRL	chr14	103576018	103578437	C14orf73|TNFAIP2	+|+	-10747|15436
CTRL	chr14	103578808	103579726	C14orf73|TNFAIP2	+|+	-12787|13396
CTRL	chr14	103588251	103589373	C14orf73|TNFAIP2	+|+	-22332|3851
CTRL	chr14	103589489	103590732	C14orf73|TNFAIP2	+|+	-23630|2553
CTRL	chr14	103595942	103596513	TNFAIP2	+	-3564
CTRL	chr14	103597190	103599323	TNFAIP2	+	-5593
CTRL	chr14	103602384	103603967	TNFAIP2	+	-10512
CTRL	chr14	103621308	103622659
CTRL	chr14	103660427	103661047	LOC100131366	-	5372
CTRL	chr14	103664561	103665584	LOC100131366	-	9707
CTRL	chr14	103696927	103697479
CTRL	chr14	103698079	103700640
CTRL	chr14	103711864	103712823
CTRL	chr14	103986563	103990059	CKB|TRMT61A	-|+	-859|7197
CTRL	chr14	103994697	103996106	CKB|TRMT61A	-|+	6231|107
CTRL	chr14	104000977	104002333	CKB|TRMT61A	-|+	12485|-6147
CTRL	chr14	104004454	104005458	BAG5|BAG5|CKB|BAG5|C14orf153|TRMT61A	-|-|-|-|+|+	-24195|-23699|15786|-23699|24342|-9448
CTRL	chr14	104011602	104012096	BAG5|BAG5|CKB|BAG5|C14orf153|TRMT61A	-|-|-|-|+|+	-17302|-16806|22679|-16806|17449|-16341
CTRL	chr14	104182388	104182835	XRCC3|XRCC3|XRCC3|ZFYVE21	-|-|-|+	788|788|788|-467
CTRL	chr14	104187634	104187953	XRCC3|XRCC3|XRCC3|ZFYVE21	-|-|-|+	5970|5970|5970|-5649
CTRL	chr14	104387366	104388110	C14orf2|C14orf2|TDRD9	-|-|+	-165|-165|7078
CTRL	chr14	104552318	104553293	ASPG	+	-758
CTRL	chr14	104553805	104554830	ASPG	+	-2270
CTRL	chr14	104560923	104561684	ASPG|MIR203	+|+	-9256|22438
CTRL	chr14	104567911	104568542	ASPG|MIR203	+|+	-16179|15515
CTRL	chr14	104574518	104575617	ASPG|MIR203	+|+	-23020|8674
CTRL	chr14	104577613	104578306	MIR203	+	5782
CTRL	chr14	104603344	104604843	KIF26A|MIR203	+|+	966|-20352
CTRL	chr14	104644333	104645046
CTRL	chr14	104650887	104651630
CTRL	chr14	104653700	104654292
CTRL	chr14	104747000	104747629
CTRL	chr14	104756259	104757016
CTRL	chr14	104759843	104760858
CTRL	chr14	104760902	104763775
CTRL	chr14	104902265	104903143
CTRL	chr14	105029812	105030946	C14orf180	+	15676
CTRL	chr14	105040721	105041275	C14orf180	+	5057
CTRL	chr14	105042624	105043527	C14orf180	+	2980
CTRL	chr14	105045227	105046081	C14orf180	+	401
CTRL	chr14	105047351	105048368	C14orf180|TMEM179	+|-	-1804|-23238
CTRL	chr14	105048780	105049579	C14orf180|TMEM179	+|-	-3124|-21918
CTRL	chr14	105052833	105053625	C14orf180|TMEM179	+|-	-7174|-17868
CTRL	chr14	105132357	105133159	INF2|INF2|INF2	+|+|+	23184|23184|23184
CTRL	chr14	105142793	105143512	INF2|INF2|INF2	+|+|+	12790|12790|12790
CTRL	chr14	105143535	105144404	INF2|INF2|INF2	+|+|+	11973|11973|11973
CTRL	chr14	105145298	105146950	INF2|INF2|INF2	+|+|+	9818|9818|9818
CTRL	chr14	105154015	105154837	INF2|INF2|INF2	+|+|+	1516|1516|1516
CTRL	chr14	105158027	105158723	INF2|INF2|INF2	+|+|+	-2433|-2433|-2433
CTRL	chr14	105159026	105159720	INF2|INF2|INF2	+|+|+	-3431|-3431|-3431
CTRL	chr14	105159784	105162156	INF2|INF2|INF2	+|+|+	-5028|-5028|-5028
CTRL	chr14	105188140	105188820	ADSSL1|ADSSL1	+|+	2053|7747
CTRL	chr14	105189747	105190476	ADSSL1|ADSSL1	+|+	422|6116
CTRL	chr14	105190811	105191973	ADSSL1|ADSSL1	+|+	-859|4835
CTRL	chr14	105198407	105200120	SIVA1|SIVA1|ADSSL1|ADSSL1	+|+|+|+	20206|20206|-8730|-3036
CTRL	chr14	105202196	105203005	SIVA1|SIVA1|ADSSL1|ADSSL1	+|+|+|+	16869|16869|-12067|-6373
CTRL	chr14	105271196	105272051	AKT1|AKT1|ZBTB42|AKT1|MGC23270	-|-|+|-|+	9543|9543|-4691|11685|15914
CTRL	chr14	105342279	105342974	KIAA0284|KIAA0284	+|+	-10973|-10973
CTRL	chr14	105395254	105396508	PLD4	+	-4695
CTRL	chr14	105439471	105440939	AHNAK2|C14orf79	-|+	-4489|12410
CTRL	chr14	105441787	105442316	AHNAK2|C14orf79	-|+	-2643|10564
CTRL	chr14	105446232	105447664	AHNAK2|C14orf79	-|+	2254|5667
CTRL	chr14	105520033	105520815	GPR132	-	-11330
CTRL	chr14	105536239	105537046	GPR132	-	4888
CTRL	chr14	105554060	105557315	GPR132	-	23933
CTRL	chr14	105559879	105561023
CTRL	chr14	105619050	105620725	JAG2|JAG2	-|-	-15274|-15274
CTRL	chr14	105629581	105630387	JAG2|JAG2|NUDT14	-|-|-	-5177|-5177|-17676
CTRL	chr14	105637468	105638133	JAG2|JAG2|NUDT14	-|-|-	2639|2639|-9860
CTRL	chr14	105638463	105638765	JAG2|JAG2|NUDT14	-|-|-	3453|3453|-9046
CTRL	chr14	105650304	105651532	JAG2|JAG2|NUDT14	-|-|-	15757|15757|3258
CTRL	chr14	105664474	105665171	NUDT14	-	17162
CTRL	chr14	105698665	105698954	BTBD6|BRF1	+|-	16069|-15413
CTRL	chr14	105814917	105815985
CTRL	chr14	105846163	105847530	LOC647310	+	18073
CTRL	chr14	105877888	105879080	LOC647310|MTA1	+|+	-13565|7701
CTRL	chr14	105888904	105889418	LOC647310|MTA1	+|+	-24242|-2976
CTRL	chr14	105931697	105932822	C14orf80|CRIP1|CRIP2	+|+|+	24260|20997|8871
CTRL	chr14	105936807	105937731	C14orf80|C14orf80|C14orf80|CRIP1|CRIP2	+|+|+|+|+	20316|20316|19250|15987|3861
CTRL	chr14	105938038	105939494	C14orf80|C14orf80|C14orf80|CRIP1|CRIP2	+|+|+|+|+	18819|18819|17753|14490|2364
CTRL	chr14	105939881	105940586	C14orf80|C14orf80|C14orf80|CRIP1|CRIP2	+|+|+|+|+	17352|17352|16286|13023|897
CTRL	chr14	105947197	105948030	C14orf80|C14orf80|C14orf80|CRIP1|CRIP2	+|+|+|+|+	9972|9972|8906|5643|-6483
CTRL	chr14	106032826	106033549
CTRL	chr14	106034789	106035379
CTRL	chr14	106037720	106039559
CTRL	chr14	106044792	106046517
CTRL	chr14	106047962	106048864
CTRL	chr14	106068764	106071569
CTRL	chr14	106087074	106087524
CTRL	chr14	106089916	106090818
CTRL	chr14	106092412	106093618
CTRL	chr14	106094955	106095644
CTRL	chr14	106103688	106104127
CTRL	chr14	106110625	106112464
CTRL	chr14	106127996	106128765
CTRL	chr14	106133845	106134568
CTRL	chr14	106152669	106153380
CTRL	chr14	106154245	106154689
CTRL	chr14	106157832	106159659
CTRL	chr14	106162219	106163740
CTRL	chr14	106167052	106167864
CTRL	chr14	106179777	106180144
CTRL	chr14	106188795	106190236
CTRL	chr14	106191075	106191490
CTRL	chr14	106203024	106203632
CTRL	chr14	106207387	106207956
CTRL	chr14	106209010	106210693
CTRL	chr14	106232172	106232663
CTRL	chr14	106234941	106235928
CTRL	chr14	106238576	106239077
CTRL	chr14	106318647	106319796
CTRL	chr14	106344999	106346201
CTRL	chr14	106348184	106349194
CTRL	chr14	106350750	106352799
CTRL	chr14	106361563	106362162	KIAA0125	+	21975
CTRL	chr14	106369124	106370213	KIAA0125	+	14169
CTRL	chr14	106370427	106371984	KIAA0125	+	12632
CTRL	chr14	106374200	106374833	KIAA0125	+	9321
CTRL	chr14	106376985	106378146	KIAA0125	+	6272
CTRL	chr14	106379628	106381517	KIAA0125	+	3265
CTRL	chr14	106395740	106396428	KIAA0125	+	-12247
CTRL	chr14	20811100	20811680	PARP2|PARP2|CCNB1IP1|CCNB1IP1|CCNB1IP1|CCNB1IP1|RPPH1|SNORD126|MIR1201	+|+|-|-|-|-|-|-|-	382|382|9933|9933|13854|13857|-180|16692|16700
CTRL	chr14	21081427	21081960	RNASE12|RNASE11	-|-	22711|23276
CTRL	chr14	21511970	21512836	RNASE13|NDRG2|RNASE7|RNASE8|TPPP2|NDRG2|NDRG2|NDRG2|NDRG2|NDRG2|NDRG2|NDRG2	-|-|+|+|+|-|-|-|-|-|-|-	9459|18468|-2019|13648|-14059|18468|18468|18468|19139|19139|19139|19139
CTRL	chr14	21538676	21539242	ARHGEF40|RNASE8	+|+	-433|-12908
CTRL	chr14	23235965	23236285	OXA1L	+	-395
CTRL	chr14	24502339	24502705	DHRS4L1|LRRC16B	+|+	3187|18683
CTRL	chr14	31560079	31560404
CTRL	chr14	35514970	35515480	FAM177A1|FAM177A1	+|+	-1113|384
CTRL	chr14	35516237	35516384	FAM177A1|FAM177A1	+|+	-2198|-701
CTRL	chr14	35803331	35803977
CTRL	chr14	35805504	35806618
CTRL	chr14	35871473	35872017	NFKBIA	-	-2215
CTRL	chr14	35872889	35873547	NFKBIA	-	-742
CTRL	chr14	37413698	37414317
CTRL	chr14	37640990	37641545	SLC25A21|SLC25A21|LOC100129794	-|-|+	-598|-598|-37
CTRL	chr14	42662036	42662778
CTRL	chr14	51471379	51472322
CTRL	chr14	52543136	52543735	NID2	-	7489
CTRL	chr14	53257942	53258429	GNPNAT1	-	-201
CTRL	chr14	53745513	53746400
CTRL	chr14	53924852	53925613
CTRL	chr14	55568691	55569392
CTRL	chr14	55849664	55850496
CTRL	chr14	56047280	56047758	KTN1|KTN1|KTN1|KTN1|C14orf33	+|+|+|+|-	-595|-595|-595|-595|709
CTRL	chr14	56187998	56188665
CTRL	chr14	56197090	56197986
CTRL	chr14	56199178	56199759
CTRL	chr14	56206932	56207923
CTRL	chr14	56258304	56258753	C14orf34|C14orf34	-|-	-4864|-4864
CTRL	chr14	56355736	56356209
CTRL	chr14	59229743	59230424
CTRL	chr14	59296180	59296974
CTRL	chr14	61592463	61593748
CTRL	chr14	61943362	61943988
CTRL	chr14	61991833	61992870
CTRL	chr14	62003939	62004888
CTRL	chr14	62020239	62021130
CTRL	chr14	62028232	62028977
CTRL	chr14	62029262	62029960
CTRL	chr14	63948763	63949410
CTRL	chr14	64140486	64141171
CTRL	chr14	64968388	64968628	ZBTB1|ZBTB25|ZBTB1	+|-|+	2783|-2046|2783
CTRL	chr14	68033476	68034035
CTRL	chr14	68607075	68607446
CTRL	chr14	68608169	68608827
CTRL	chr14	68658244	68659147
CTRL	chr14	68716330	68716855
CTRL	chr14	68722225	68722991
CTRL	chr14	69285934	69286552	C14orf181	-	23053
CTRL	chr14	70465732	70466450
CTRL	chr14	70468172	70468686
CTRL	chr14	71150465	71151224
CTRL	chr14	74226865	74227523	C14orf43	-	193
CTRL	chr14	75049819	75050390
CTRL	chr14	75642680	75643171	TMED10	-	-424
CTRL	chr14	75739772	75740622	FOS	+	5283
CTRL	chr14	75741567	75742098	FOS	+	3648
CTRL	chr14	75743431	75744296	FOS	+	1617
CTRL	chr14	75918891	75920247	JDP2|JDP2|JDP2	+|+|+	-24650|-20733|-24510
CTRL	chr14	76288012	76288434
CTRL	chr14	76353120	76353862
CTRL	chr14	77370377	77372068
CTRL	chr14	77378811	77379290
CTRL	chr14	77384849	77386330
CTRL	chr14	77419538	77420379
CTRL	chr14	77423693	77424556
CTRL	chr14	77425561	77426177
CTRL	chr14	77493919	77494446	C14orf4	-	-852
CTRL	chr14	77494611	77495733	C14orf4	-	138
CTRL	chr14	77498946	77500807	C14orf4	-	4842
CTRL	chr14	77506294	77507334	C14orf4	-	11780
CTRL	chr14	77509681	77510173	C14orf4	-	14893
CTRL	chr14	77512392	77513091	C14orf4	-	17707
CTRL	chr14	77542431	77543249	KIAA1737	+	21737
CTRL	chr14	77640497	77641121	TMEM63C	+	7292
CTRL	chr14	77951588	77952097	ISM2|ISM2	-|-	-13368|-13368
CTRL	chr14	78262157	78262524	ADCK1|ADCK1	+|+	4085|4085
CTRL	chr14	79546407	79546872
CTRL	chr14	79791335	79791849
CTRL	chr14	80855119	80856159
CTRL	chr14	81453505	81454046
CTRL	chr14	81867013	81867700	STON2	-	2429
CTRL	chr14	83015731	83016424
CTRL	chr14	83224051	83224658
CTRL	chr14	84283012	84283494
CTRL	chr14	84887889	84888406
CTRL	chr14	85875681	85876086
CTRL	chr14	86942357	86943170
CTRL	chr14	87244683	87245062
CTRL	chr14	88851772	88852256	SPATA7|SPATA7	+|+	-27|-27
CTRL	chr14	89367198	89367640
CTRL	chr14	89466676	89467612
CTRL	chr14	89506751	89507933
CTRL	chr14	90849452	90850154	CALM1|CALM1	+|+	14802|13523
CTRL	chr14	92338162	92339308	TC2N	-	4855
CTRL	chr14	93347188	93347914
CTRL	chr14	93403849	93404299	CHGA	+	-14630
CTRL	chr14	93412318	93413564	CHGA	+	-23497
CTRL	chr14	93481707	93483156
CTRL	chr14	93498651	93499773
CTRL	chr14	93502024	93503125
CTRL	chr14	93503192	93503684
CTRL	chr14	93509651	93510297	ITPK1AS	+	23822
CTRL	chr14	93510979	93511859	ITPK1AS	+	22377
CTRL	chr14	93515738	93516615	ITPK1AS	+	17620
CTRL	chr14	93522001	93522871	ITPK1AS	+	11360
CTRL	chr14	93538995	93539992	ITPK1AS	+	-5697
CTRL	chr14	93552339	93553483	ITPK1AS	+	-19115
CTRL	chr14	93601759	93602153	ITPK1|ITPK1|ITPK1	-|-|-	19693|19693|19693
CTRL	chr14	93673806	93674084	C14orf109|UBR7|C14orf109|MOAP1|C14orf142|UBR7	+|+|+|-|-|+	-22571|-545|-22650|22696|486|-545
CTRL	chr14	94421542	94422279	ASB2	-	-1857
CTRL	chr14	94425393	94426217	ASB2	-	2038
CTRL	chr14	94428964	94430063	ASB2	-	5746
CTRL	chr14	94453090	94453700	C14orf48|C14orf48|C14orf48	+|+|+	10220|10246|10246
CTRL	chr14	94459676	94460520	C14orf48|C14orf48|C14orf48	+|+|+	3517|3543|3543
CTRL	chr14	95065408	95067015	SERPINA5|SERPINA3	+|+	-18481|12502
CTRL	chr14	95464867	95465412
CTRL	chr14	95934932	95935844	C14orf49	-	-6785
CTRL	chr14	95941706	95942715	C14orf49	-	37
CTRL	chr14	95945776	95946347	C14orf49	-	3888
CTRL	chr14	95978064	95978633	GLRX5|SNHG10|SCARNA13|SNHG10	+|-|-|-	22974|-22861|-21618|-22861
CTRL	chr14	96013590	96014613	GLRX5|SNHG10|SCARNA13|SNHG10	+|-|-|-	-12779|12892|14135|12892
CTRL	chr14	96570768	96571560
CTRL	chr14	96661430	96662230	BDKRB2	+	9304
CTRL	chr14	99375545	99376269
CTRL	chr14	99419668	99420370
CTRL	chr14	99675557	99676187
CTRL	chr15	101641096	101641378
CTRL	chr15	101688666	101689714
CTRL	chr15	31588588	31589845
CTRL	chr15	32969288	32969799
CTRL	chr15	35280220	35281032	ZNF770|AQR	-|-	129|18631
CTRL	chr15	35922623	35923198
CTRL	chr15	39160466	39161062
CTRL	chr15	40340260	40340601	SRP14	-	9041
CTRL	chr15	40347164	40347895	SRP14	-	16140
CTRL	chr15	40361338	40362144
CTRL	chr15	40380635	40381521	BMF|BMF|BMF|BMF	-|-|-|-	-19997|-17209|-17209|-17561
CTRL	chr15	40394853	40395931	BMF|BMF|BMF|BMF	-|-|-|-	-5683|-2895|-2895|-3247
CTRL	chr15	40428037	40429073	BUB1B	+	24654
CTRL	chr15	40442833	40443194	BUB1B	+	10196
CTRL	chr15	40579937	40580740	LOC100131244|PLCB2	-|-	5551|-19836
CTRL	chr15	40632793	40633559	PHGR1|DISP2|C15orf52	+|+|-	10057|17257|8
CTRL	chr15	41127112	41127983	SPINT1|PPP1R14D|SPINT1|PPP1R14D|SPINT1	+|-|+|-|+	9095|6640|8698|6640|8698
CTRL	chr15	41252919	41253704	CHAC1|CHAC1	+|+	-7676|-7676
CTRL	chr15	42220902	42221804
CTRL	chr15	42222202	42223031
CTRL	chr15	43732831	43733458
CTRL	chr15	48751491	48752235
CTRL	chr15	50147920	50148393
CTRL	chr15	56115213	56115733
CTRL	chr15	57240968	57241432
CTRL	chr15	59596274	59596561
CTRL	chr15	60016671	60017505
CTRL	chr15	60663388	60664309
CTRL	chr15	60685094	60685665	ANXA2|ANXA2|ANXA2|ANXA2	-|-|-|-	-4806|-4806|-4806|-4806
CTRL	chr15	62411514	62411845
CTRL	chr15	62898483	62899021
CTRL	chr15	63173271	63174118
CTRL	chr15	63267906	63268271
CTRL	chr15	63270171	63270886
CTRL	chr15	63879584	63880143	FBXL22|LOC100130855	+|-	9732|-13163
CTRL	chr15	64188655	64189384
CTRL	chr15	64316743	64317344	DAPK2	-	-21478
CTRL	chr15	64679745	64680409	KIAA0101|KIAA0101|TRIP4	-|-|+	6375|6375|-75
CTRL	chr15	65148828	65149560	PLEKHO2|PLEKHO2	+|+	-15113|-15113
CTRL	chr15	65176228	65176612
CTRL	chr15	65230352	65230823
CTRL	chr15	65477185	65477772	CLPX	-	-85
CTRL	chr15	65597203	65597822	PARP16	-	18494
CTRL	chr15	66764498	66765417
CTRL	chr15	66994276	66995111	SMAD6|SMAD6|SMAD6	+|+|+	6236|-20|-20
CTRL	chr15	67055429	67056345
CTRL	chr15	67398850	67399752	SMAD3	+	18752
CTRL	chr15	67442228	67443177	SMAD3|SMAD3|SMAD3	+|+|+	-24649|-12344|15790
CTRL	chr15	69375033	69375244	NCRNA00277	+	-1949
CTRL	chr15	69418193	69418925
CTRL	chr15	69435449	69436499	GLCE	+	16998
CTRL	chr15	69596943	69597195	PAQR5|PAQR5	+|+	9672|-5776
CTRL	chr15	70145817	70146402	C15orf50	+	-18537
CTRL	chr15	70487863	70489450
CTRL	chr15	70490050	70490807
CTRL	chr15	70538047	70538795
CTRL	chr15	70731405	70732319
CTRL	chr15	70762846	70763527
CTRL	chr15	70778876	70779598
CTRL	chr15	70796719	70797373
CTRL	chr15	70801076	70801745
CTRL	chr15	70862052	70862608
CTRL	chr15	72461524	72462236
CTRL	chr15	72476486	72477308	GRAMD2	-	-13239
CTRL	chr15	72492177	72492454	GRAMD2	-	2179
CTRL	chr15	72523154	72524348	PKM2|PKM2|PKM2	-|-|-	67|67|67
CTRL	chr15	72847184	72847726
CTRL	chr15	72928884	72929429	GOLGA6B	+	17881
CTRL	chr15	74034956	74035882	C15orf59	-	-8397
CTRL	chr15	74215410	74216547	LOXL1	+	2810
CTRL	chr15	74218496	74219968	LOXL1	+	-444
CTRL	chr15	74242701	74243231	LOXL1	+	-24178
CTRL	chr15	74392380	74392954	GOLGA6A	-	17776
CTRL	chr15	74412004	74412568	ISLR2|ISLR2|ISLR2|ISLR2|LOC283731	+|+|+|+|-	9428|9709|10303|10456|-9333
CTRL	chr15	74413254	74413880	ISLR2|ISLR2|ISLR2|ISLR2|LOC283731	+|+|+|+|-	8147|8428|9022|9175|-8052
CTRL	chr15	74492483	74493672	STRA6|STRA6|STRA6|STRA6|STRA6	-|-|-|-|-	-8294|-2479|-8294|-8294|-2143
CTRL	chr15	74532230	74533018	CCDC33	+	-3958
CTRL	chr15	74693575	74694040
CTRL	chr15	74712403	74713149	SEMA7A|SEMA7A|SEMA7A	-|-|-	-13523|-13225|-13523
CTRL	chr15	74715030	74715857	SEMA7A|SEMA7A|SEMA7A	-|-|-	-10856|-10558|-10856
CTRL	chr15	74719841	74720685	SEMA7A|SEMA7A|SEMA7A	-|-|-	-6036|-5738|-6036
CTRL	chr15	75018074	75018973	CYP1A1|CYP1A2	-|+	646|22660
CTRL	chr15	75328303	75329098	PPCDC	+	-12774
CTRL	chr15	75396975	75397566
CTRL	chr15	75437175	75438622
CTRL	chr15	75917582	75918587	SNUPN|SNUPN|SNUPN|IMP3|SNX33	-|-|-|-|+	-362|-635|-362|-14580|23263
CTRL	chr15	75965079	75965740	SNX33	+	-24062
CTRL	chr15	75965811	75966544	SNX33	+	-24830
CTRL	chr15	75969726	75970458
CTRL	chr15	75994458	75995098	CSPG4|ODF3L1	-|+	-10411|21540
CTRL	chr15	75995780	75996821	CSPG4|ODF3L1	-|+	-8889|20018
CTRL	chr15	76455164	76455620
CTRL	chr15	76455686	76456175
CTRL	chr15	76469672	76470487
CTRL	chr15	76488600	76489268
CTRL	chr15	77319953	77320465
CTRL	chr15	78177478	78178168
CTRL	chr15	78263944	78264619	LOC91450	-	-22286
CTRL	chr15	78264861	78266091	LOC91450	-	-21091
CTRL	chr15	78266134	78266772	LOC91450	-	-20114
CTRL	chr15	78271441	78272507	LOC91450	-	-14593
CTRL	chr15	78276977	78277588	LOC91450	-	-9285
CTRL	chr15	78286093	78287047	LOC91450	-	3
CTRL	chr15	78300132	78300828	LOC91450	-	13913
CTRL	chr15	78504827	78505383	ACSBG1	-	-21794
CTRL	chr15	78506942	78507978	ACSBG1	-	-19439
CTRL	chr15	79054147	79054983	LOC646938	+	-10187
CTRL	chr15	79065675	79066543	LOC646938	+	-21731
CTRL	chr15	79223167	79224045	CTSH	-	-13814
CTRL	chr15	84819959	84820747
CTRL	chr15	84963828	84964153
CTRL	chr15	85473157	85473633
CTRL	chr15	85874128	85875798
CTRL	chr15	85889957	85890435
CTRL	chr15	86343658	86344111	KLHL25	-	5695
CTRL	chr15	89631008	89631525	ABHD2|ABHD2	+|+	114|114
CTRL	chr15	90701175	90702063
CTRL	chr15	90708590	90709327	SEMA4B	+	19193
CTRL	chr15	90728144	90728413	SEMA4B|SEMA4B	+|+	-127|16283
CTRL	chr15	90763848	90765112	C15orf58|CIB1|SEMA4B	+|-|+	13006|-12799|-19919
CTRL	chr15	90774668	90775139	C15orf58|TTLL13|CIB1	+|+|-	2583|17860|-2376
CTRL	chr15	90895153	90895640	ZNF774|GABARAPL3	+|-	80|2717
CTRL	chr15	91100574	91101372
CTRL	chr15	91103237	91103984
CTRL	chr15	91135247	91136068
CTRL	chr15	91260281	91260929	BLM	+	-27
CTRL	chr15	91412724	91413737	FES|FES|FES|FES|FURIN	+|+|+|+|+	15045|15045|14434|14457|-1346
CTRL	chr15	91416899	91417889	FES|FES|FES|FES|FURIN	+|+|+|+|+	10881|10881|10270|10293|-5510
CTRL	chr15	91474712	91475935	RCCD1|UNC45A|UNC45A|RCCD1|HDDC3	+|+|+|+|-	22782|-1914|2891|22782|-451
CTRL	chr15	91822088	91822686
CTRL	chr15	93347182	93347745	ASB9P1	+	-8750
CTRL	chr15	93457914	93458255	CHD2|CHD2|MIR3175	+|+|+	-14534|-14534|-10456
CTRL	chr15	96596242	96597267
CTRL	chr15	99439961	99440567
CTRL	chr15	99442598	99443250
CTRL	chr15	99526449	99526962	PGPEP1L|PGPEP1L	-|-	-22180|-24319
CTRL	chr15	99663762	99664624	SYNM|SYNM	+|+	-18908|-18908
CTRL	chr15	99954804	99955599
CTRL	chr16	1053567	1054422	SOX8|LMF1|LMF1	+|-|-	-22187|22676|22676
CTRL	chr16	10670772	10671775	EMP2	-	-3266
CTRL	chr16	1098670	1100042	SSTR5	+	23399
CTRL	chr16	1126828	1127643	SSTR5|SSTR5|C1QTNF8|LOC146336	+|+|-|-	1545|-4480|-19009|-1496
CTRL	chr16	11299767	11300944
CTRL	chr16	1139235	1140333	SSTR5|SSTR5|C1QTNF8|LOC146336	+|+|-|-	-11004|-17029|-6460|11053
CTRL	chr16	11453176	11453759	C16orf75	+	-14157
CTRL	chr16	1147354	1148265	SSTR5|C1QTNF8|LOC146336	+|-|-	-19029|1565|19078
CTRL	chr16	11494908	11496249
CTRL	chr16	11504608	11505635
CTRL	chr16	11589120	11589762
CTRL	chr16	11591116	11591677
CTRL	chr16	11627763	11628679
CTRL	chr16	11654567	11655207
CTRL	chr16	11705873	11706777
CTRL	chr16	11707169	11708119
CTRL	chr16	1176644	1177020
CTRL	chr16	11794093	11794739
CTRL	chr16	11836059	11836734	TXNDC11	-	-252
CTRL	chr16	119170	120324	MPG|MPG|MPG|POLR3K|RHBDF1|SNRNP25	+|+|+|-|-|+	8421|7270|8421|16115|-2882|-15919
CTRL	chr16	1194421	1196049	CACNA1H|CACNA1H	+|+	8005|8005
CTRL	chr16	11961012	11961605	RSL1D1	-	15866
CTRL	chr16	1208206	1210626	CACNA1H|CACNA1H	+|+	-6176|-6176
CTRL	chr16	12214021	12214872
CTRL	chr16	1226669	1228015	CACNA1H|CACNA1H	+|+	-24102|-24102
CTRL	chr16	1229995	1231251
CTRL	chr16	1232046	1232899
CTRL	chr16	1237070	1237707
CTRL	chr16	1242851	1244032
CTRL	chr16	1247180	1247873
CTRL	chr16	1272472	1273023	TPSAB1|TPSG1|TPSB2	+|-|-	17930|-2507|-7438
CTRL	chr16	14051313	14052117
CTRL	chr16	1415854	1417224	C16orf42|UNKL|UNKL|GNPTG	-|-|-|+	14666|-13145|-13145|-14640
CTRL	chr16	1428491	1429674	UNKL|UNKL	-|-	-602|-602
CTRL	chr16	14394563	14394995	MIR365-1|MIR193B	+|+	8362|3044
CTRL	chr16	144258	144692	MPG|MPG|MPG|RHBDF1	+|+|+|-	-16307|-17458|-16307|21846
CTRL	chr16	14493251	14494057
CTRL	chr16	1470776	1471264	C16orf91|UNKL|CCDC154|UNKL	-|-|-|-	-8325|6315|-23470|6315
CTRL	chr16	1477392	1478217	C16orf91|UNKL|CCDC154|UNKL	-|-|-|-	-1541|13099|-16686|13099
CTRL	chr16	1478896	1480287	C16orf91|UNKL|CCDC154|UNKL	-|-|-|-	246|14886|-14899|14886
CTRL	chr16	15575880	15576565	C16orf45	+	19900
CTRL	chr16	15582956	15583632	C16orf45	+	12828
CTRL	chr16	15588115	15588501	C16orf45	+	7814
CTRL	chr16	15701506	15702013
CTRL	chr16	16090056	16090905
CTRL	chr16	16108736	16109047
CTRL	chr16	16115700	16116258
CTRL	chr16	1659892	1660888	IFT140|CRAMP1L	-|+	-1719|4250
CTRL	chr16	1829652	1830626	EME2|IGFALS|NME3|IGFALS|NUBP2|MRPS34|SPSB3|IGFALS	+|-|-|-|+|-|-|-	-6911|-13595|8429|-13595|2793|6999|-2442|-14770
CTRL	chr16	1867304	1868193	FAHD1|HAGH|FAHD1|IGFALS|IGFALS|HAGH|FAHD1|IGFALS	+|-|+|-|-|-|+|-	9476|-9447|9476|24014|24014|-9447|9476|22839
CTRL	chr16	19097851	19098141	COQ7|COQ7	+|+	-18758|-19080
CTRL	chr16	19143037	19143552	ITPRIPL2|ITPRIPL2	+|+	-18041|-18041
CTRL	chr16	19143869	19144679	ITPRIPL2|ITPRIPL2	+|+	-19021|-19021
CTRL	chr16	2072480	2073093	NPW|SLC9A3R2|SLC9A3R2|ZNF598	+|+|+|-	-3266|4101|4101|13023
CTRL	chr16	2083936	2085045	TSC2|TSC2|NPW|TSC2|SLC9A3R2|NTHL1|SLC9A3R2|ZNF598	+|+|+|+|+|-|+|-	13499|13499|-14970|13499|-7603|-13377|-7603|24727
CTRL	chr16	2089258	2091564	TSC2|TSC2|NPW|TSC2|SLC9A3R2|NTHL1|SLC9A3R2	+|+|+|+|+|-|+	7578|7578|-20891|7578|-13524|-7456|-13524
CTRL	chr16	2097038	2098182	TSC2|TSC2|TSC2|SLC9A3R2|NTHL1|SLC9A3R2	+|+|+|+|-|+	379|379|379|-20723|-257|-20723
CTRL	chr16	21522692	21524782	SLC7A5P2|LOC100271836	-|-	-8028|10185
CTRL	chr16	2178468	2178881	PKD1|PKD1|RAB26	-|-|+	-7225|-7225|19976
CTRL	chr16	2197951	2198716	PKD1|PKD1|RAB26|TRAF7|SNORD60	-|-|+|+|-	12434|12434|317|7465|-6773
CTRL	chr16	2202628	2203653	PKD1|PKD1|RAB26|TRAF7|SNORD60	-|-|+|+|-	17241|17241|-4490|2658|-1966
CTRL	chr16	2261867	2262847	PGP|DNASE1L2|E4F1|CASKIN1|MLST8|C16orf79	-|+|+|-|+|-	-2465|24110|11209|15892|-6908|1346
CTRL	chr16	22634571	22635353
CTRL	chr16	2264859	2265604	PGP|DNASE1L2|E4F1|CASKIN1|MLST8|C16orf79	-|+|+|-|+|-	409|21236|8335|18766|-9782|4220
CTRL	chr16	24855762	24856723	SLC5A11	+	1309
CTRL	chr16	25017779	25018517	ARHGAP17|ARHGAP17	-|-	-8527|-8527
CTRL	chr16	2509418	2510367	NTN3|TBC1D24|C16orf59	+|+|+	11607|15254|222
CTRL	chr16	27338127	27339045	IL4R|IL4R	+|+	-13336|-13336
CTRL	chr16	2768754	2769769	PRSS27	-	-1291
CTRL	chr16	28205120	28205602	XPO6	-	-17829
CTRL	chr16	28432605	28433087	EIF3C|EIF3CL|EIF3C	-|-|-	17681|17684|17681
CTRL	chr16	28518666	28519318	CLN3|CLN3|APOB48R|IL27	-|-|+|-	15589|15369|-13000|837
CTRL	chr16	28607671	28608933	SULT1A2|SULT1A1|SULT1A2|SULT1A1|SULT1A1|SULT1A1	-|-|-|-|-|-	-89|-13055|501|-13055|-12347|-12347
CTRL	chr16	28620996	28621457	SULT1A2|SULT1A1|SULT1A2|SULT1A1|SULT1A1|SULT1A1|SULT1A1	-|-|-|-|-|-|-	12835|-131|13425|-131|577|577|-13640
CTRL	chr16	28623484	28624330	SULT1A2|SULT1A1|SULT1A2|SULT1A1|SULT1A1|SULT1A1|SULT1A1	-|-|-|-|-|-|-	15516|2550|16106|2550|3258|3258|-10959
CTRL	chr16	28633191	28633445	SULT1A2|SULT1A1|SULT1A1|SULT1A1|SULT1A1|SULT1A1	-|-|-|-|-|-	24927|11961|11961|12669|12669|-1548
CTRL	chr16	28699774	28700152	EIF3C|EIF3CL|EIF3C	+|+|+	22818|22821|22818
CTRL	chr16	29213355	29214347
CTRL	chr16	2922810	2923628	FLYWCH2|FLYWCH2|PRSS22|FLYWCH2	+|+|-|+	9976|9976|15048|9976
[truncated: 10,584 more rows]
